# Supplementary material for: Identification of nutritional components in unripe and ripe Docynia delavayi (Franch.) Schneid fruit by widely targeted metabolomics
Source: PeerJ. 2022 Dec 12;10:e14441. doi: 10.7717/peerj.14441 (PMC9753743; doi:10.7717/peerj.14441)
Supplement: Supplemental Information 1 [file peerj-10-14441-s001.xlsx]

## Sheet: Sheet1
Index	MS	MS2	Molecular Weight (Da)	Formula	Ionization model	Compounds	Class I	Class II	CAS	Level	GW-1	GW-2	GW-3	GX-1	GX-2	GX-3	mix01	mix02	mix03	cpd_ID	kegg_map
Lmqp000873	101.02	55.02	100.018	C4H4O3	[M+H]+	Succinic anhydride	Organic acids	Organic acids	108-30-5	B	138000	128000	133000	103000	92600	97600	140000	145000	148000	--	--
mws4052	102.05	56.05	101.048	C4H7NO2	[M+H]+	1-Aminocyclopropane-1-carboxylic acid	Others	Others	22059-21-8	B	87600	73900	80800	54000	29800	41900	73400	66600	78300	C01234	ko00270,ko01100,ko01110
pme3017	104.07	58	103.063	C4H9NO2	[M+H]+	2-Aminoisobutyric acid	Amino acids and derivatives	Amino acids and derivatives	62-57-7	B	21200	21200	21200	178000	19800	99000	191000	189000	176000	C03665	--
pme3033	104.07	86	103.063	C4H9NO2	[M+H]+	N,N-Dimethylglycine	Amino acids and derivatives	Amino acids and derivatives	1118-68-9	B	18600	20400	19500	49400	4860	27100	24800	22000	25100	C01026	ko00260,ko01100
pme3011	104.07	68.8	103.063	C4H9NO2	[M+H]+	γ-Aminobutyric acid	Organic acids	Organic acids	1956/12/2	B	36500	37700	37100	83200	6330	44800	27800	26600	36700	C00334	ko00250,ko00330,ko00410,ko00650,ko00760,ko01100
pmb0484	104.1	60.1	103.091	C5H13NO	[M+H]+	Choline	Alkaloids	Alkaloids	62-49-7	A	82800	95600	89200	1390000	182000	788000	1630000	1610000	1440000	C00114	ko00260,ko00564,ko01100,ko02010
mws0890	104.04	74.02	105.043	C3H7NO3	[M-H]-	D-Serine	Amino acids and derivatives	Amino acids and derivatives	312-84-5	B	6730	9590	8160	10800	4620	7700	6670	8590	8850	C00740	ko00260,ko01100,ko01502
HJAP104	107.05	77.04	106.041	C7H6O	[M+H]+	Benzaldehyde	Others	Others	100-52-7	B	65700	60500	63100	9	9	9	910000	920000	977000	--	--
mws0255	112.05	95	111.043	C4H5N3O	[M+H]+	Cytosine	Nucleotides and derivatives	Nucleotides and derivatives	71-30-7	B	18400	15400	16900	48900	17600	33300	55900	69100	72800	C00380	ko00240,ko01100
pme2122	112.09	95	111.08	C5H9N3	[M+H]+	Histamine	Amino acids and derivatives	Amino acids and derivatives	51-45-6	B	17900	16600	17300	52300	20100	36200	57300	59900	72000	C00388	ko00340,ko01100,ko01110
pme0257	111.02	80	112.027	C4H4N2O2	[M-H]-	Uracil	Nucleotides and derivatives	Nucleotides and derivatives	66-22-8	B	103000	108000	106000	124000	121000	122000	198000	154000	166000	C00106	ko00240,ko00410,ko00770,ko01100
pme0006	116.07	70.1	115.063	C5H9NO2	[M+H]+	L-Proline	Amino acids and derivatives	Amino acids and derivatives	147-85-3	A	1400000	1370000	1380000	4410000	407000	2410000	2120000	2160000	2310000	C00148	ko00330,ko00332,ko00970,ko01100,ko01110,ko01230,ko02010
mws0376	115	71	116.011	C4H4O4	[M-H]-	Fumaric acid	Organic acids	Organic acids	110-17-8	B	65200	91100	78100	68200	101000	84400	63300	60400	63600	C00122	ko00020,ko00190,ko00220,ko00250,ko00350,ko00360,ko00620,ko00650,ko00760,ko01100,ko01110,ko01200
mws0823	115.04	71	116.047	C5H8O3	[M-H]-	3-Methyl-2-Oxobutanoic acid	Organic acids	Organic acids	759-05-7	B	59700	57200	58400	36300	39600	37900	109000	84200	97100	C00141	ko00280,ko00290,ko00770,ko00966,ko01100,ko01110,ko01210,ko01230
pmb1096	118.07	91	117.058	C8H7N	[M+H]+	Indole	Alkaloids	Plumerane	120-72-9	B	2720	1570	2140	7500	9	3750	6650	9210	6750	C00463	ko00380,ko00400,ko00402,ko01100,ko01110
mws0256	118.09	72.1	117.079	C5H11NO2	[M+H]+	L-Valine	Amino acids and derivatives	Amino acids and derivatives	72-18-4	A	6270000	6590000	6430000	9320000	1560000	5440000	4670000	4850000	4720000	C00183	ko00280,ko00290,ko00311,ko00460,ko00770,ko00966,ko00970,ko01100,ko01110,ko01210,ko01230,ko02010
mws0191	118.09	59	117.079	C5H11NO2	[M+H]+	Betaine	Alkaloids	Alkaloids	107-43-7	A	149000	120000	134000	1890000	56100	975000	624000	569000	610000	C00719	ko00260,ko01100,ko02010
mws0192	117.02	73	118.027	C4H6O4	[M-H]-	Succinic acid	Organic acids	Organic acids	110-15-6	A	18900000	19700000	19300000	14300000	14300000	14300000	22100000	21300000	22400000	C00042	ko00020,ko00190,ko00250,ko00310,ko00350,ko00360,ko00620,ko00630,ko00640,ko00650,ko00760,ko00920,ko01100,ko01110,ko01200
mws0147	117.06	59	118.063	C5H10O3	[M-H]-	3-Hydroxy-3-methyl butyric acid	Organic acids	Organic acids	625-08-1	A	12700	19700	16200	17700	13700	15700	69700	74600	78000	--	--
mws0230	120.07	74	119.058	C4H9NO3	[M+H]+	L-(-)-Threonine	Amino acids and derivatives	Amino acids and derivatives	72-19-5	B	183000	152000	168000	203000	83500	143000	182000	151000	187000	C00188	ko00260,ko00261,ko00290,ko00860,ko00970,ko01100,ko01110,ko01230,ko02010
mws0671	120.07	74.1	119.058	C4H9NO3	[M+H]+	L-Homoserine	Organic acids	Organic acids	672-15-1	B	247000	235000	241000	201000	91600	146000	253000	218000	243000	C00263	ko00260,ko00270,ko00300,ko00920,ko01100,ko01110,ko01230
pmp001287	120.08	103.05	119.073	C8H9N	[M+H]+	N-Benzylmethylene isomethylamine	Alkaloids	Alkaloids	-	A	1220000	1220000	1220000	724000	173000	448000	1270000	1340000	1380000	--	--
mws0491	122.1	105	121.089	C8H11N	[M+H]+	Phenethylamine	Others	Others	64-04-0	B	93200	90200	91700	90000	17000	53500	43100	43500	54800	C05332	ko00360,ko01100
mws0628	121.03	92	122.037	C7H6O2	[M-H]-	4-Hydroxybenzaldehyde	Phenolic acids	Phenolic acids	123-08-0	A	57200	81800	69500	174000	94900	134000	205000	233000	198000	C00633	ko01100
mws0133	123.06	79.9	122.048	C6H6N2O	[M+H]+	Nicotinamide	Others	Vitamin	98-92-0	B	29500	32000	30700	38700	17400	28000	100000	99600	109000	C00153	ko00760,ko01100
pme0490	124.04	78	123.032	C6H5NO2	[M+H]+	Nicotinic acid	Others	Vitamin	59-67-6	B	11100	15200	13100	19800	3590	11700	38400	44500	40800	C00253	ko00760,ko00960,ko01100,ko01110
mws0236	124.01	80	125.015	C2H7NO3S	[M-H]-	2-Aminoethanesulfonic acid	Organic acids	Organic acids	107-35-7	B	3240	3240	3240	6070	6080	6080	3490	2360	3250	C00245	ko00430,ko00920,ko01100,ko02010
Hmpp000689	127.04	69.03	126.03	C6H6O3	[M+H]+	Pyrogallol	Others	Others	87-66-1	A	1420000	1410000	1410000	1700000	2040000	1870000	985000	867000	830000	--	--
Wmzp000668	127.04	53.04	126.032	C6H6O3	[M+H]+	Pyrogallic acid	Phenolic acids	Phenolic acids	-	A	731000	650000	690000	908000	1050000	980000	453000	445000	450000	--	--
pmp001086	127.04	97	126.032	C6H6O3	[M+H]+	5-Hydroxymethylfurfural	Phenolic acids	Phenolic acids	67-47-0	A	534000	480000	507000	729000	830000	780000	392000	361000	341000	C11101	--
Rfmb319	130.09	84.08	129.079	C6H11NO2	[M+H]+	Pipecolic acid	Amino acids and derivatives	Amino acids and derivatives	4043-87-2	B	198000	183000	190000	379000	61200	220000	583000	802000	822000	--	--
mws0425	129.02	85	130.027	C5H6O4	[M-H]-	Citraconic acid	Organic acids	Organic acids	498-23-7	B	7180000	7250000	7210000	5180000	5310000	5240000	3670000	3920000	3900000	C02226	ko00290,ko00660,ko01100,ko01210
pme2693	131.12	114.09	130.111	C6H14N2O	[M+H]+	N-Acetylputrescine	Alkaloids	Phenolamine	18233-70-0	B	7670	2470	5070	13900	1910	7910	20200	21300	25500	C02714	ko00330,ko01100
pmb0501	131.13	114.1	130.122	C5H14N4	[M+H]+	Agmatine	Alkaloids	Phenolamine	306-60-5	B	8780	3670	6230	24700	9	12300	24300	19600	22600	C00179	ko00330,ko01100
mws0216	132.07	86	131.058	C5H9NO3	[M+H]+	Trans-4-Hydroxy-L-proline	Amino acids and derivatives	Amino acids and derivatives	51-35-4	B	44800	36300	40500	91000	24900	57900	127000	97200	113000	C01157	ko00330,ko01100,ko02010
mws0712	130.05	86	131.058	C5H9NO3	[M-H]-	N-Propionylglycine	Amino acids and derivatives	Amino acids and derivatives	21709-90-0	B	20500	15400	18000	37700	10600	24200	10700	11700	9820	--	--
mws0227	132.1	86.2	131.095	C6H13NO2	[M+H]+	L-Leucine	Amino acids and derivatives	Amino acids and derivatives	61-90-5	A	3210000	2880000	3050000	10800000	1360000	6070000	4850000	4270000	4920000	C00123	ko00280,ko00290,ko00966,ko00970,ko01100,ko01110,ko01210,ko01230,ko02010
pmp001198	132.1	57.1	131.095	C6H13NO2	[M+H]+	6-Deoxyfagomine	Alkaloids	Alkaloids	197449-09-5	A	148000	142000	145000	509000	68200	289000	216000	184000	221000	--	--
mws0473	131.03	87	132.042	C5H8O4	[M-H]-	2-Methylsuccinic acid	Organic acids	Organic acids	498-21-5	A	3190000	2990000	3090000	2230000	1810000	2020000	5760000	5770000	5790000	--	--
mws0001	133.06	74	132.054	C4H8N2O3	[M+H]+	L-Asparagine	Amino acids and derivatives	Amino acids and derivatives	70-47-3	B	1830000	1370000	1600000	260000	14600	137000	538000	652000	536000	C00152	ko00250,ko00460,ko00970,ko01100,ko01110,ko01230
mws0972	131.07	85	132.079	C6H12O3	[M-H]-	5-Hydroxyhexanoic acid	Organic acids	Organic acids	185956-02-9	B	7250	6020	6640	11200	9850	10500	14000	17200	13300	--	--
mws0219	132.03	88	133.038	C4H7NO4	[M-H]-	L-AsparticAcid	Amino acids and derivatives	Amino acids and derivatives	56-84-8	A	1040000	1120000	1080000	763000	313000	538000	660000	716000	644000	C00049	ko00220,ko00250,ko00260,ko00261,ko00270,ko00300,ko00340,ko00410,ko00460,ko00710,ko00760,ko00770,ko00970,ko01100,ko01110,ko01200,ko01210,ko01230,ko02010
pme0040	136.06	119	135.054	C5H5N5	[M+H]+	Adenine	Nucleotides and derivatives	Nucleotides and derivatives	73-24-5	A	12600	17200	14900	87800	9360	48600	4430000	4750000	5320000	C00147	ko00230,ko00908,ko01100
pmb0374	136.06	118.9	135.054	C5H5N5	[M+H]+	Aminopurine	Alkaloids	Alkaloids	452-06-2	A	9	9	9	15700	3030	9370	27500	28900	26000	--	--
pme1173	137.05	110	136.039	C5H4N4O	[M+H]+	Allopurinol	Nucleotides and derivatives	Nucleotides and derivatives	315-30-0	B	6000	5260	5630	2890	2850	2870	12000	12300	11600	--	--
pme0033	137.05	119	136.039	C5H4N4O	[M+H]+	Hypoxanthine	Nucleotides and derivatives	Nucleotides and derivatives	68-94-0	B	6940	7850	7400	3240	3460	3350	18500	23200	18100	C00262	ko00230,ko01100
pme2268	138.05	94.07	137.048	C7H7NO2	[M+H]+	Trigonelline	Alkaloids	Alkaloids	535-83-1	A	74600	74500	74600	358000	8410	183000	1490000	1420000	1590000	C01004	ko00760
mws1336	138.06	120	137.048	C7H7NO2	[M+H]+	4-Aminobenzoic acid	Phenolic acids	Phenolic acids	150-13-0	B	222000	222000	222000	736000	677000	707000	844000	904000	851000	C00568	ko00790,ko01100
pme1002	138.09	103	137.084	C8H11NO	[M+H]+	L-Tyramine	Amino acids and derivatives	Amino acids and derivatives	51-67-2	A	95100	89500	92300	197000	5090	101000	97000	78700	94100	C00483	ko00350,ko00950,ko01100,ko01110
Lmgn001670	137.03	108.02	138.032	C7H6O3	[M-H]-	Salicylic acid	Phenolic acids	Phenolic acids	69-72-7	A	114000	140000	127000	162000	119000	141000	96400	107000	108000	C00805	ko00360,ko01100,ko01110,ko04075
Hmgn001653	137.02	93.03	138.032	C7H6O3	[M-H]-	3,4-Dihydroxybenzaldehyde	Phenolic acids	Phenolic acids	139-85-5	A	42900	69600	56300	18300	16800	17500	161000	134000	162000	--	--
mws2368	137.06	119.05	138.068	C8H10O2	[M-H]-	Tyrosol	Phenolic acids	Phenolic acids	501-94-0	B	16700	19800	18200	18800	13600	16200	15900	11500	23800	C06044	ko00350,ko01100
pme3207	141.02	59	142.027	C6H6O4	[M-H]-	Trans,trans-Muconic acid	Organic acids	Organic acids	3588-17-8	B	470000	466000	468000	1370000	552000	962000	311000	307000	280000	--	--
pmb0764	144.05	113.2	143.04	C6H9NOS	[M+H]+	4-Methyl-5-thiazoleethanol	Others	Others	137-00-8	B	7420	10500	8970	7580	10300	8940	6570	6880	6800	C04294	ko00730,ko01100
Rfmb320	144.1	84.08	143.095	C7H13NO2	[M+H]+	1,2-N-Methylpipecolic acid	Amino acids and derivatives	Amino acids and derivatives	7730-87-2	B	56000	56300	56100	436000	41100	239000	249000	237000	266000	--	--
pme0295	146.08	86	145.074	C6H11NO3	[M+H]+	4-Acetamidobutyric acid	Organic acids	Organic acids	3025-96-5	B	9920	7730	8820	23300	9240	16300	58300	60100	60800	C02946	ko00330,ko01100
mws0567	146.09	87	145.085	C5H11N3O2	[M+H]+	4-Guanidinobutyric acid	Organic acids	Organic acids	463-00-3	B	62600	69600	66100	98800	40400	69600	177000	187000	160000	C01035	ko00330,ko01100
mws0208	145.05	101	146.058	C6H10O4	[M-H]-	Adipic Acid	Organic acids	Organic acids	124-04-9	A	55100	41600	48400	65600	29300	47400	188000	187000	185000	C06104	ko01100
pme0193	147.08	84	146.069	C5H10N2O3	[M+H]+	L-Glutamine	Amino acids and derivatives	Amino acids and derivatives	56-85-9	B	175000	168000	172000	801000	122000	462000	157000	150000	138000	C00064	ko00220,ko00230,ko00240,ko00250,ko00630,ko00910,ko00970,ko01100,ko01230,ko02010
pme0026	147.11	84	146.106	C6H14N2O2	[M+H]+	L-(+)-Lysine	Amino acids and derivatives	Amino acids and derivatives	56-87-1	A	197000	214000	205000	970000	152000	561000	189000	184000	189000	C00047	ko00300,ko00310,ko00780,ko00960,ko00970,ko01100,ko01110,ko01210,ko01230,ko02010
pme1691	147.13	87.2	146.118	C7H16NO2	[M+H]+	Acetylcholine	Alkaloids	Alkaloids	60-31-1	B	532000	516000	524000	465000	517000	491000	599000	690000	725000	C08201	--
mws1050	148.06	88	147.053	C5H9NO4	[M+H]+	O-Acetylserine	Amino acids and derivatives	Amino acids and derivatives	5147-00-2	B	442000	420000	431000	174000	317000	246000	2350000	2000000	2580000	C00979	ko00270,ko00908,ko00920,ko01100,ko01110,ko01200,ko01230,ko04122
pme0014	148.06	84	147.053	C5H9NO4	[M+H]+	L-Glutamic acid	Amino acids and derivatives	Amino acids and derivatives	56-86-0	A	19500000	17500000	18500000	9930000	5220000	7570000	15800000	14600000	15300000	C00025	ko00220,ko00250,ko00330,ko00332,ko00340,ko00430,ko00480,ko00630,ko00650,ko00660,ko00860,ko00910,ko00970,ko01100,ko01110,ko01200,ko01210,ko01230,ko02010
pmp001285	149.02	65.04	148.016	C8H4O3	[M+H]+	Phthalic anhydride	Phenolic acids	Phenolic acids	85-44-9	A	285000	313000	299000	322000	343000	333000	288000	289000	291000	--	--
pme3154	147.07	59	148.074	C6H12O4	[M-H]-	(Rs)-Mevalonic acid	Organic acids	Organic acids	150-97-0	B	1080000	994000	1030000	696000	782000	739000	936000	696000	959000	--	--
Lmgp000796	150.06	61.01	149.048	C8H7NO2	[M+H]+	p-hydroxymandelonitrile	Alkaloids	Alkaloids	-	B	156000	142000	149000	304000	61600	183000	132000	139000	146000	--	--
pme1210	150.06	61	149.051	C5H11NO2S	[M+H]+	L-Methionine	Amino acids and derivatives	Amino acids and derivatives	63-68-3	B	146000	151000	149000	317000	63000	190000	118000	138000	140000	C00073	ko00270,ko00966,ko00970,ko01100,ko01110,ko01210,ko01230
mws0847	150.08	133	149.07	C6H7N5	[M+H]+	1-Methyladenine	Nucleotides and derivatives	Nucleotides and derivatives	5142-22-3	B	3710	3670	3690	8030	9	4020	7890	6890	5730	C02216	--
mws0262	149.01	87	150.016	C4H6O6	[M-H]-	L-(+)-Tartaric acid	Organic acids	Organic acids	87-69-4	B	183000	163000	173000	114000	119000	117000	116000	118000	127000	C00898	ko00630,ko01100
mws1499	149.05	59.01	150.053	C5H10O5	[M-H]-	D-(-)-Arabinose	Others	Saccharides and Alcohols	10323-20-3	B	128000	129000	129000	252000	259000	256000	141000	154000	151000	--	--
pme0183	152.06	135	151.049	C5H5N5O	[M+H]+	2-Hydroxy-6-aminopurine	Nucleotides and derivatives	Nucleotides and derivatives	3373-53-3	B	2970	4480	3730	19000	3540	11300	49500	44200	51300	--	--
pme1109	152.06	135	151.049	C5H5N5O	[M+H]+	Guanine	Nucleotides and derivatives	Nucleotides and derivatives	73-40-5	B	5100	4830	4970	12800	4560	8700	104000	103000	106000	C00242	ko00230,ko01100
pme0256	151.03	151	152.033	C5H4N4O2	[M-H]-	Xanthine	Nucleotides and derivatives	Nucleotides and derivatives	69-89-6	B	26200	9520	17900	20400	10500	15500	21900	11300	17800	C00385	ko00230,ko00232,ko01100,ko01110
mws0458	151.04	136	152.047	C8H8O3	[M-H]-	Vanillin	Phenolic acids	Phenolic acids	121-33-5	B	998000	859000	929000	271000	278000	275000	304000	284000	321000	C00755	ko00998,ko01100,ko01110
pme0513	151.06	59	152.068	C5H12O5	[M-H]-	Xylitol	Others	Saccharides and Alcohols	87-99-0	B	12800	10300	11600	7630	7010	7320	16000	17600	15500	C00379	ko00040,ko01100,ko02010
mws0437	151.06	71	152.068	C5H12O5	[M-H]-	D-Arabitol	Others	Saccharides and Alcohols	488-82-4	B	23000	18200	20600	14600	18000	16300	25800	24900	23700	C01904	ko00040,ko01100
mws0438	151.06	59	152.068	C5H12O5	[M-H]-	L-Arabitol	Others	Saccharides and Alcohols	7643-75-6	B	13900	17900	15900	12600	17900	15300	24900	23600	23900	C00532	ko00040,ko01100
mws0213	151.06	71	152.068	C5H12O5	[M-H]-	Ribitol	Others	Saccharides and Alcohols	488-81-3	B	28800	30200	29500	16200	19300	17800	43700	36300	48100	C00474	ko00040,ko00740,ko01100
mws0183	153.02	109	154.027	C7H6O4	[M-H]-	Protocatechuic acid	Phenolic acids	Phenolic acids	99-50-3	A	201000	203000	202000	233000	199000	216000	195000	212000	215000	C00230	ko01100,ko01110
pmb3099	153.03	125	154.039	C4H11O4P	[M-H]-	Diethyl phosphate	Organic acids	Organic acids	598-02-7	B	136000	99100	117000	144000	131000	138000	143000	128000	142000	C06608	--
mws0254	156.08	110	155.069	C6H9N3O2	[M+H]+	L-Histidine	Amino acids and derivatives	Amino acids and derivatives	71-00-1	B	86800	110000	98200	260000	55000	158000	36200	40400	38800	C00135	ko00340,ko00410,ko00970,ko01100,ko01110,ko01230,ko02010
pme3382	160.06	98	161.069	C6H11NO4	[M-H]-	N-Acetylthreonine	Amino acids and derivatives	Amino acids and derivatives	17093-74-2	B	62200	45700	53900	46900	37100	42000	133000	114000	127000	--	--
pme2914	161.05	99	162.053	C6H10O5	[M-H]-	3-Hydroxy-3-methylpentane-1,5-dioic acid	Amino acids and derivatives	Amino acids and derivatives	503-49-1	A	1790000	1740000	1770000	2080000	2090000	2080000	16000000	16000000	16600000	C03761	--
pmf0440	163.08	91.1	162.068	C10H10O2	[M+H]+	4-MethoxycinnaMaldehyde	Phenolic acids	Phenolic acids	1963-36-6	B	47800	43200	45500	59000	48300	53600	45800	53700	50100	--	--
mws1478	163.12	130	162.116	C10H14N2	[M+H]+	Nicotine	Alkaloids	Alkaloids	1954/11/5	A	594000	413000	503000	2790000	415000	1600000	870000	857000	946000	C00745	ko00960,ko01110
pme1419	164.07	104	163.067	C6H13NO2S	[M+H]+	Methionine methyl ester	Amino acids and derivatives	Amino acids and derivatives	10332-17-9	B	9300	8300	8800	6190	3810	5000	11900	10100	13800	--	--
pme2617	166.05	102	165.046	C5H11NO3S	[M+H]+	Methionine sulfoxide	Amino acids and derivatives	Amino acids and derivatives	62697-73-8	B	4900000	4530000	4720000	4400000	4510000	4450000	6470000	7260000	6510000	--	--
pme0021	166.09	120.08	165.07	C9H11NO2	[M+H]+	L-Phenylalanine	Amino acids and derivatives	Amino acids and derivatives	63-91-2	A	4790000	5100000	4940000	2880000	652000	1770000	5050000	5110000	5780000	C00079	ko00360,ko00400,ko00460,ko00940,ko00960,ko00966,ko00970,ko00998,ko01100,ko01110,ko01210,ko01230,ko02010
pme0281	165.02	121	166.027	C8H6O4	[M-H]-	Terephthalic acid	Phenolic acids	Phenolic acids	100-21-0	A	2330000	2020000	2170000	1540000	1440000	1490000	1800000	1590000	1880000	C06337	ko01100
mws0344	165.04	75	166.048	C5H10O6	[M-H]-	D-Xylonic acid	Organic acids	Organic acids	526-91-0	B	623000	623000	623000	915000	746000	830000	1860000	2010000	1540000	C00502	ko00040,ko01100
Lmnp001551	167.07	91.05	166.063	C9H10O3	[M+H]+	3-methoxy-4-hydroxy-acetophenone	Phenolic acids	Phenolic acids	-	B	87100	85500	86300	55300	62000	58600	164000	166000	177000	--	--
Lmrn003000	165.06	103.06	166.063	C9H10O3	[M-H]-	2-hydroxy-3-phenylpropanoic acid	Organic acids	Organic acids	828-01-3	A	42400	41300	41800	47500	47300	47400	4980000	4790000	5110000	--	--
mws0467	165.06	119	166.063	C9H10O3	[M-H]-	3-(4-Hydroxyphenyl)-propionic acid	Phenolic acids	Phenolic acids	501-97-3	B	13900	16800	15300	17900	23900	20900	677000	794000	775000	C01744	--
mws0851	143.11	143.11	166.097	C8H15NaO2	[M-Na]-	Sodium Valproate	Organic acids	Organic acids	1069-66-5	B	3000000	2620000	2810000	3020000	2860000	2940000	5460000	5620000	5350000	--	--
Lmdp003146	167.11	93.07	166.099	C10H14O2	[M+H]+	Rhododendrol	Others	Others	501-96-2	A	29200	33900	31600	32300	36700	34500	108000	145000	152000	--	--
pmn001681	165.09	149.06	166.099	C10H14O2	[M-H]-	1-(4-Methoxyphenyl)-1-propanol	Phenolic acids	Phenolic acids	5349-60-0	B	8690	9630	9160	9770	6490	8130	15800	14200	25100	--	--
mws0028	167.03	108	168.042	C8H8O4	[M-H]-	Vanillic acid	Phenolic acids	Phenolic acids	121-34-6	B	10400	13400	11900	17700	3790	10800	22400	19300	30700	C06672	--
Hmbp001276	169.05	65.03	168.042	C8H8O4	[M+H]+	Gallacetophenone	Others	Others	528-21-2	A	19500	25100	22300	40400	24000	32200	246000	227000	227000	--	--
pme1383	170.08	134.1	169.074	C8H11NO3	[M+H]+	Pyridoxine	Others	Vitamin	65-23-6	B	91000	85400	88200	152000	137000	144000	154000	170000	166000	C00314	ko00750,ko01100
pme0181	170.09	124	169.085	C7H11N3O2	[M+H]+	1-Methylhistidine	Amino acids and derivatives	Amino acids and derivatives	368-16-1	B	124000	119000	122000	29100	41400	35300	427000	360000	397000	C01152	ko00340,ko01100
pme0124	173.09	115.5	172.085	C7H12N2O3	[M+H]+	Glycyl-L-proline	Amino acids and derivatives	Amino acids and derivatives	704-15-4	B	1720	2290	2010	2550	1550	2050	6670	8580	6440	--	--
pme3009	175.02	99	174.016	C6H6O6	[M+H]+	Trans-Citridic acid	Organic acids	Organic acids	4023-65-8	B	776000	821000	798000	558000	633000	595000	466000	430000	327000	C02341	ko00660,ko01100
mws0154	173.05	93	174.053	C7H10O5	[M-H]-	Shikimic acid	Organic acids	Organic acids	138-59-0	B	71600	71200	71400	128000	19800	74000	174000	181000	216000	C00493	ko00400,ko01100,ko01110,ko01230
mws1401	175.11	84	174.1	C7H14N2O3	[M+H]+	L-theanine	Amino acids and derivatives	Amino acids and derivatives	3081-61-6	B	6270	3170	4720	1050000	1320	524000	132000	123000	142000	C01047	--
mws0260	175.12	116	174.112	C6H14N4O2	[M+H]+	L-(+)-Arginine	Amino acids and derivatives	Amino acids and derivatives	74-79-3	A	113000	117000	115000	2310000	41700	1180000	1330000	1520000	1500000	C00062	ko00220,ko00261,ko00330,ko00472,ko00970,ko01100,ko01110,ko01230,ko02010
pme0008	176.1	113	175.096	C6H13N3O3	[M+H]+	L-Citrulline	Amino acids and derivatives	Amino acids and derivatives	372-75-8	B	45500	47300	46400	358000	28500	193000	103000	113000	119000	C00327	ko00220,ko01100,ko01110,ko01230
Hmfn00531	175.02	87.01	176.032	C6H8O6	[M-H]-	L-Ascorbic acid	Others	Vitamin	50-81-7	A	10200	22300	16300	171000	189000	180000	82500	34300	72500	C00072	ko00053,ko00480,ko01100,ko01110
mws1013	177.02	133.2	178.027	C9H6O4	[M-H]-	Esculetin	Lignans and Coumarins	Coumarins	305-01-1	B	7340	2790	5060	9130	8640	8880	98100	124000	75100	C09263	--
mws0009	179.07	91	178.063	C10H10O3	[M+H]+	Coniferaldehyde	Phenolic acids	Phenolic acids	20649-42-7	B	18200	11200	14700	12500	9	6240	15600	15000	12300	C02666	ko00940,ko01100,ko01110
mws1200	177.06	145	178.063	C10H10O3	[M-H]-	Trans-4-Hydroxycinnamic Acid Methyl Ester	Phenolic acids	Phenolic acids	19367-38-5	A	7700	5120	6410	13000	2880	7960	4430000	4490000	4320000	--	--
mws2212	179.03	135.05	180.042	C9H8O4	[M-H]-	Caffeic acid	Phenolic acids	Phenolic acids	331-39-5	A	102000	102000	102000	247000	55800	152000	1710000	1610000	1680000	C01197	ko00940,ko01100,ko01110
mws4170	179.06	59.01	180.063	C6H12O6	[M-H]-	D-Glucose	Others	Saccharides and Alcohols	14431-43-7	A	6490000	6160000	6330000	10600000	11200000	10900000	4950000	5190000	5450000	C00031	ko00010,ko00030,ko00052,ko00500,ko00520,ko00901,ko01100,ko01110,ko02010,ko04933
pme0516	179.06	87	180.063	C6H12O6	[M-H]-	Inositol	Others	Saccharides and Alcohols	87-89-8	B	105000	108000	107000	199000	176000	187000	109000	102000	111000	C00137	ko00052,ko00053,ko00562,ko01100,ko01110,ko02010,ko04070
mws0663	181.07	124	180.065	C7H8N4O2	[M+H]+	1,7-Dimethylxanthine	Nucleotides and derivatives	Nucleotides and derivatives	611-59-6	B	24900	27600	26200	14200	14000	14100	10800	15100	13000	C13747	ko00232,ko01100,ko01110
mws0093	179.07	146	180.079	C10H12O3	[M-H]-	Coniferyl alcohol	Phenolic acids	Phenolic acids	458-35-5	B	81500	70900	76200	45200	46300	45800	44700	46400	38700	C00590	ko00940,ko00998,ko01100,ko01110
mws0250	182.08	136.1	181.074	C9H11NO3	[M+H]+	L-(-)-Tyrosine	Amino acids and derivatives	Amino acids and derivatives	60-18-4	A	3710000	3570000	3640000	5430000	1300000	3360000	2390000	2500000	2470000	C00082	ko00130,ko00261,ko00350,ko00360,ko00400,ko00460,ko00730,ko00940,ko00950,ko00965,ko00966,ko00970,ko00998,ko01100,ko01110,ko01210,ko01230
Hmtn001288	181.05	135.04	182.058	C9H10O4	[M-H]-	Methyl-(2,4-dihydroxyphenyl)acetate	Phenolic acids	Phenolic acids	-	B	5560	3810	4680	11000	9190	10100	14100	14100	16600	--	--
mws1350	181.05	151	182.058	C9H10O4	[M-H]-	Syringic Aldehyde	Phenolic acids	Phenolic acids	134-96-3	B	313000	229000	271000	151000	153000	152000	84600	67600	80600	--	--
mws0214	181.07	71	182.079	C6H14O6	[M-H]-	D-Sorbitol	Others	Saccharides and Alcohols	50-70-4	A	3720000	3310000	3510000	3860000	4930000	4390000	7820000	7960000	8640000	C00794	ko00051,ko00052,ko01100,ko02010
pme2237	181.07	101	182.079	C6H14O6	[M-H]-	Dulcitol	Others	Saccharides and Alcohols	608-66-2	A	3970000	4640000	4310000	4800000	5580000	5190000	10300000	11400000	10600000	C01697	ko00052,ko01100
pme2596	184.06	148	183.053	C8H9NO4	[M+H]+	4-Pyridoxic acid	Others	Vitamin	82-82-6	B	28500	24900	26700	78300	22600	50400	125000	132000	137000	C00847	ko00750,ko01100
mws0752	185.15	185.16	186.162	C11H22O2	[M-H]-	Undecylic Acid	Lipids	Free fatty acids	112-37-8	A	306000	361000	334000	400000	383000	392000	668000	693000	692000	--	--
pme0137	187.07	125	188.08	C7H12N2O4	[M-H]-	N-α-Acetyl-L-glutamine	Amino acids and derivatives	Amino acids and derivatives	2490-97-3	B	2810000	2450000	2630000	2740000	2910000	2820000	2070000	1970000	2180000	--	--
mws0237	187.1	125	188.105	C9H16O4	[M-H]-	Anchoic Acid	Organic acids	Organic acids	123-99-9	B	359000	448000	404000	1210000	368000	788000	290000	287000	294000	C08261	--
pme0122	189.12	126	188.116	C8H16N2O3	[M+H]+	N6-Acetyl-L-lysine	Amino acids and derivatives	Amino acids and derivatives	692-04-6	B	4470	3160	3820	64700	1650	33200	11400	17900	17400	C02727	ko00310,ko01100
mws0736	189.12	86	188.116	C8H16N2O3	[M+H]+	N-Glycyl-L-leucine	Amino acids and derivatives	Amino acids and derivatives	869-19-2	B	44700	45400	45100	36600	30100	33300	67900	62200	81900	C02155	--
pme3388	189.13	144	188.127	C7H16N4O2	[M+H]+	H-HomoArg-OH	Amino acids and derivatives	Amino acids and derivatives	156-86-5	B	6750	6260	6500	28300	2260	15300	18400	21000	19200	C01924	--
pme0278	191.1	128	190.095	C7H14N2O4	[M+H]+	2,6-Diaminooimelic acid	Amino acids and derivatives	Amino acids and derivatives	583-93-7	B	26400	17000	21700	42600	9800	26200	52200	52100	59300	C00666	ko00300,ko01100,ko01110,ko01230
mws1611	191.11	173.4	190.099	C12H14O2	[M+H]+	Ligustilide	Others	Others	4431-01-0	B	239000	230000	235000	121000	121000	121000	87800	102000	88700	C16987	--
mws0281	191.02	111.01	192.027	C6H8O7	[M-H]-	Citric Acid	Organic acids	Organic acids	77-92-9	A	16000000	14900000	15400000	13900000	11800000	12900000	24600000	23300000	23600000	C00158	ko00020,ko00250,ko00630,ko01100,ko01110,ko01200,ko01210,ko01230
Hmjp002337	193.04	133.03	192.033	C10H8O4	[M+H]+	Isoscopoletin (6-Hydroxy-7-Methoxycoumarin)	Lignans and Coumarins	Coumarins	776-86-3	B	43700	41200	42400	111000	94600	103000	145000	153000	165000	--	--
mws0277	191.06	85	192.063	C7H12O6	[M-H]-	Quinic Acid	Organic acids	Organic acids	77-95-2	A	1160000	1210000	1190000	956000	954000	955000	1030000	1190000	1050000	C00296	ko00400,ko01100
mws1189	193.04	72.8	194.033	C6H10O7	[M-H]-	D-Galacturonic acid(Gal A)	Organic acids	Organic acids	685-73-4	B	89100	79200	84100	87100	75800	81500	121000	104000	105000	C00333	ko00040,ko00053,ko00520,ko01100,ko02010
mws0014	193.05	134.01	194.058	C10H10O4	[M-H]-	Ferulic acid	Phenolic acids	Phenolic acids	537-98-4	A	16000	17000	16500	26700	4400	15500	395000	356000	410000	C01494	ko00940,ko01100,ko01110
mws2104	193.07	99.01	194.079	C7H14O6	[M-H]-	D-Pinitol	Others	Others	10284-63-6	B	108000	92200	100000	87000	89900	88500	101000	110000	131000	--	--
pme0534	195.05	74.9	196.058	C6H12O7	[M-H]-	Gluconic acid	Others	Saccharides and Alcohols	526-95-4	A	194000	204000	199000	286000	250000	268000	1460000	1770000	1440000	C00257	ko00030,ko01100,ko01110,ko01200
mws0027	197.05	123	198.053	C9H10O5	[M-H]-	Syringic acid	Phenolic acids	Phenolic acids	530-57-4	B	7760	8590	8170	5430	3760	4600	22600	19000	19400	C10833	--
pmb2640	199.17	181	200.178	C12H24O2	[M-H]-	Lauric acid	Lipids	Free fatty acids	143-07-7	A	4780	6050	5410	7130	6880	7010	9570	9880	9630	C02679	ko00061,ko01100,ko01110
mws5037	203.14	86.1	202.132	C9H18N2O3	[M+H]+	Alanylleucine	Amino acids and derivatives	Amino acids and derivatives	1999-42-4	B	51100	50200	50600	33700	26900	30300	33200	29400	40600	--	--
mws0018	203.22	83	202.216	C10H26N4	[M+H]+	Spermine	Alkaloids	Phenolamine	71-44-3	B	9450000	9940000	9700000	9010000	8870000	8940000	13500000	14500000	14800000	C00750	ko00330,ko00410,ko00480,ko01100
mws0282	203.08	116.05	204.09	C11H12N2O2	[M-H]-	L-Tryptophan	Amino acids and derivatives	Amino acids and derivatives	73-22-3	A	467000	459000	463000	1770000	147000	957000	1550000	1490000	1540000	C00078	ko00260,ko00380,ko00400,ko00901,ko00966,ko00970,ko00998,ko01100,ko01110,ko01210,ko01230
mws2125	166.98	78.7	205.938	C3H4KO6P	[M-K]-	Phosphoenolpyruvic acid	Organic acids	Organic acids	4265-07-0	B	87200	101000	94200	52600	38100	45300	48500	49900	43200	--	--
Lmln010063	205.16	189.13	206.167	C14H22O	[M-H]-	2,6-Di-t-butylphenol	Phenolic acids	Phenolic acids	128-39-2	B	739000	666000	703000	983000	846000	914000	720000	752000	728000	--	--
pme3443	207.07	192	208.074	C11H12O4	[M-H]-	Sinapinaldehyde	Phenolic acids	Phenolic acids	4206-58-0	B	542000	494000	518000	120000	124000	122000	159000	147000	166000	C05610	ko00940,ko01100,ko01110
pmb2620	207.07	133.1	208.074	C11H12O4	[M-H]-	3,4-Dimethoxycinnamic acid	Phenolic acids	Phenolic acids	14737-89-4	B	9	9	9	4610	1030	2820	71100	79500	68800	--	--
mws1212	209.08	177.3	208.074	C11H12O4	[M+H]+	Methyl ferulate	Phenolic acids	Phenolic acids	2309/7/1	B	9	9	9	13200	9	6590	140000	158000	135000	--	--
Hmcn000192	209.07	59.01	210.073	C7H14O7	[M-H]-	Sedoheptulose	Others	Saccharides and Alcohols	3019-74-7	B	128000	123000	126000	237000	234000	235000	254000	262000	259000	C02076	ko00710,ko01100
Hmln002597	193.05	161.02	216.04	C10H9NaO4	[M-Na]-	Sodium ferulate	Others	Others	-	A	50500	47300	48900	82700	15000	48900	1550000	1620000	1590000	--	--
pme0170	217.13	158	216.122	C8H16N4O3	[M+H]+	N-α-Acetyl-L-arginine	Amino acids and derivatives	Amino acids and derivatives	155-84-0	B	1450	1380	1420	5020	1650	3330	31000	30100	30000	--	--
mws5045	215.17	169.16	216.173	C12H24O3	[M-H]-	12-Hydroxydodecanoic acid	Lipids	Free fatty acids	505-95-3	B	1960	2880	2420	2510	2320	2410	3720	5210	5330	--	--
pme2566	217.08	199	218.09	C8H14N2O5	[M-H]-	(5-L-Glutamyl)-L-amino acid	Amino acids and derivatives	Amino acids and derivatives	5875-41-2	B	18100	15200	16600	26500	17300	21900	30600	29600	25900	C03740	ko00480,ko01100
Lmrj001698	219.13	60.04	218.127	C9H18N2O4	[M+H]+	Ser-Ile	Amino acids and derivatives	Amino acids and derivatives	-	B	8270	8430	8350	8850	4370	6610	18500	17900	20900	--	--
mws1337	220.12	202.1	219.111	C9H17NO5	[M+H]+	D-Pantothenic Acid	Others	Vitamin	79-83-4	B	403000	421000	412000	239000	173000	206000	392000	417000	444000	C00864	ko00410,ko00770,ko01100,ko01110
Hmyp002656	222.08	130.06	221.068	C11H11NO4	[M+H]+	Methyl dioxindole-3-acetate	Others	Others	57061-18-4	B	8250	12400	10300	18100	28400	23300	69100	66200	75400	--	--
mws4174	222.1	138	221.09	C8H15NO6	[M+H]+	N-Acetyl-β-D-mannosamine	Others	Others	7772-94-3	B	83000	67100	75000	90400	72600	81500	116000	111000	108000	--	--
mws2608	222.1	84.05	221.09	C8H15NO6	[M+H]+	N-Acetyl-D-galactosamine	Others	Others	1811-31-0	B	63100	65200	64100	67300	70500	68900	87100	81200	84000	--	--
mws5042	223.11	120.09	222.1	C11H14N2O3	[M+H]+	Glycylphenylalanine	Amino acids and derivatives	Amino acids and derivatives	721-66-4	B	38600	39900	39300	28100	21000	24500	38100	41500	42100	--	--
pmb2643	225.19	207	226.193	C14H26O2	[M-H]-	Myristoleic acid	Lipids	Free fatty acids	544-64-9	B	2320	2350	2330	3540	4010	3780	3210	2800	2750	C08322	--
pme1194	228.1	112	227.091	C9H13N3O4	[M+H]+	Deoxycytidine	Nucleotides and derivatives	Nucleotides and derivatives	951-77-9	B	3210	1510	2360	5230	2650	3940	13100	9860	14800	C00881	ko00240,ko01100,ko02010
mws0119	227.2	227.2	228.209	C14H28O2	[M-H]-	Myristic Acid	Lipids	Free fatty acids	544-63-8	A	17200000	13200000	15200000	17600000	15600000	16600000	19200000	17400000	16300000	C06424	ko00061,ko01100
mws4176	237.12	120.09	236.116	C12H16N2O3	[M+H]+	DL-Alanyl-DL-phenylalanine	Amino acids and derivatives	Amino acids and derivatives	1999-45-7	B	3850	7550	5700	2850	3160	3000	8740	5350	9340	--	--
mws0984	236.08	164.06	237.086	C9H11N5O3	[M-H]-	Sepiapterin(L-SEPIAPTERIN)COFACTOR OF NITRIC OX	Nucleotides and derivatives	Nucleotides and derivatives	17094-01-8	B	10600	7060	8840	7900	10700	9310	9960	7820	10500	C00835	ko00790,ko01100
mws0221	241.03	152	240.024	C6H12N2O4S2	[M+H]+	L-(-)-Cystine	Amino acids and derivatives	Amino acids and derivatives	56-89-3	B	8630	10900	9780	6660	4170	5420	5090	2830	5240	C00491	ko00270,ko01100,ko02010
pme0264	243.1	127	242.09	C10H14N2O5	[M+H]+	Thymidine	Nucleotides and derivatives	Nucleotides and derivatives	50-89-5	B	9	3550	1780	12200	9	6120	16200	15600	22100	C00214	ko00240,ko01100
mws0359	241.22	241.22	242.225	C15H30O2	[M-H]-	Pentadecanoic Acid	Lipids	Free fatty acids	1002-84-2	A	71800	108000	89800	129000	144000	136000	225000	172000	199000	--	--
pme3732	244.09	112	243.086	C9H13N3O5	[M+H]+	Cytidine	Nucleotides and derivatives	Nucleotides and derivatives	65-46-3	B	105000	86800	96100	363000	166000	265000	636000	733000	763000	C00475	ko00240,ko01100,ko02010
mws0248	243.06	110	244.07	C9H12N2O6	[M-H]-	Uridine	Nucleotides and derivatives	Nucleotides and derivatives	58-96-8	B	10700	8250	9450	85100	7890	46500	601000	454000	550000	C00299	ko00240,ko01100,ko02010
pme2266	245.1	227	244.088	C10H16N2O3S	[M+H]+	Biotin	Others	Vitamin	58-85-5	B	12400	14200	13300	27700	24900	26300	26200	10800	22200	C00120	ko00780,ko01100,ko02010
pmb2591	245.09	203.2	246.1	C13H14N2O3	[M-H]-	Acetyltryptophan	Amino acids and derivatives	Amino acids and derivatives	2280/1/5	A	568000	679000	624000	5320000	7100000	6210000	1030000	1400000	1370000	C03137	--
pme3961	252.11	136	251.102	C10H13N5O3	[M+H]+	Deoxyadenosine	Nucleotides and derivatives	Nucleotides and derivatives	958-09-8	B	5700	6550	6120	28900	4080	16500	76100	87400	77000	C00559	ko00230,ko01100,ko02010
mws0040	255.07	153	254.058	C15H10O4	[M+H]+	Chrysin	Flavonoids	Flavonoid	480-40-0	A	174000	171000	172000	176000	179000	177000	1300000	1310000	1370000	C10028	ko00941
mws0361	253.22	235.19	254.225	C16H30O2	[M-H]-	Palmitoleic Acid	Lipids	Free fatty acids	373-49-9	A	3620	5290	4450	5410	6910	6160	7250	7680	7770	C08362	ko00061
mws0120	258.11	104.11	257.103	C8H20NO6P	[M+H]+	Choline alfoscerate	Lipids	PC	28319-77-9	B	235000	160000	198000	222000	226000	224000	235000	231000	263000	C00670	ko00564,ko00565
mws1090	259.02	97	260.03	C6H13O9P	[M-H]-	Glucose-1-phosphate	Others	Saccharides and Alcohols	59-56-3	A	145000	182000	163000	140000	113000	126000	66800	75400	73900	C00103	ko00010,ko00040,ko00052,ko00500,ko00520,ko00523,ko00561,ko01100,ko01110
pme1184	268.1	152	267.097	C10H13N5O4	[M+H]+	Deoxyguanosine	Nucleotides and derivatives	Nucleotides and derivatives	961-07-9	B	2070	2150	2110	13900	2260	8070	27800	29100	33900	C00330	ko00230,ko01100,ko02010
pme0230	268.1	136.06	267.097	C10H13N5O4	[M+H]+	Adenosine	Nucleotides and derivatives	Nucleotides and derivatives	58-61-7	A	1240000	1120000	1180000	7170000	1550000	4360000	15700000	15900000	16500000	C00212	ko00230,ko01100,ko02010
pme2890	269.06	136	268.055	C8H16N2O4S2	[M+H]+	L-Homocystine	Amino acids and derivatives	Amino acids and derivatives	626-72-2	B	15600	12200	13900	22700	10400	16600	6760	9030	7320	C01817	ko00270
mws1662	269.08	226	268.074	C16H12O4	[M+H]+	Tectochrysin	Flavonoids	Flavonoid	520-28-5	B	43700	43100	43400	41200	30300	35800	61100	44400	28600	C11621	--
mws1060	267.07	135	268.081	C10H12N4O5	[M-H]-	9-(β-D-Arabinofuranosyl)hypoxanthine	Nucleotides and derivatives	Nucleotides and derivatives	7013-16-3	B	8580	7330	7950	23700	5090	14400	61300	60900	63200	--	--
mws0383	267.23	267.23	268.24	C17H32O2	[M-H]-	Cis-10-Heptadecenoic Acid	Lipids	Free fatty acids	29743-97-3	A	101000	110000	106000	177000	159000	168000	176000	104000	121000	--	--
mws0063	271.06	215	270.053	C15H10O5	[M+H]+	Genistein	Flavonoids	Isoflavones	446-72-0	B	4150	4300	4220	4600	5610	5110	27200	22800	32100	C06563	ko00943,ko01100,ko01110
Lmmn003323	271.23	225.22	272.235	C16H32O3	[M-H]-	2-hydroxyhexadecanoic acid	Organic acids	Organic acids	764-67-0	A	129000	122000	125000	132000	99800	116000	586000	574000	539000	--	--
pme1201	273.08	167	274.084	C15H14O5	[M-H]-	Phloretin	Flavonoids	Chalcones	60-82-2	A	13000	7940	10500	15100	5730	10400	10900000	10100000	9170000	C00774	ko00941,ko01110
mws1038	277.12	146	278.13	C11H22N2O4S	[M-H]-	(R)-Pantetheine	Others	Others	496-65-1	B	596	1010	803	3430	2030	2730	22600	33500	18900	C00831	ko00332,ko00770,ko01110
Lmlp012720	279.16	149.02	278.152	C16H22O4	[M+H]+	Dibutyl phthalate	Phenolic acids	Phenolic acids	84-74-2	A	5490000	6120000	5810000	5950000	6740000	6350000	5550000	5480000	5620000	C14214	--
mws0366	277.22	277.22	278.225	C18H30O2	[M-H]-	γ-Linolenic Acid	Lipids	Free fatty acids	506-26-3	A	645000	497000	571000	2080000	1730000	1910000	9460000	8650000	8540000	C06426	ko00591,ko01040,ko01100
mws0367	277.22	277.22	278.225	C18H30O2	[M-H]-	α-Linolenic Acid	Lipids	Free fatty acids	463-40-1	A	640000	524000	582000	2020000	1760000	1890000	8930000	8540000	8350000	C06427	ko00592,ko01040,ko01100,ko01110
pmb0889	279.23	95.1	278.225	C18H30O2	[M+H]+	Punicic acid	Lipids	Free fatty acids	544-72-9	B	21700	28900	25300	172000	95600	134000	120000	120000	133000	C08364	--
Lmhn002926	279.05	163.04	280.058	C13H12O7	[M-H]-	p-coumaroylmalic acid	Phenolic acids	Phenolic acids	-	A	53200	45900	49600	390000	47000	218000	182000	189000	220000	--	--
mws0629	281.11	166	280.106	C13H16N2O5	[M+H]+	Asp-phe	Amino acids and derivatives	Amino acids and derivatives	13433-09-5	B	37000	33200	35100	28100	31000	29600	26600	26800	30800	--	--
YC512118	282.28	247.24	281.272	C18H35NO	[M+H]+	Octadecenoic amide	Others	Others	-	A	14800	3570	9190	9730	4590	7160	22700	21800	23200	--	--
mws2623	281.25	281.25	282.256	C18H34O2	[M-H]-	11-Octadecanoic acid(Vaccenic acid)	Lipids	Free fatty acids	506-17-2	A	1110000	1300000	1210000	3620000	3080000	3350000	4410000	3190000	2780000	--	--
mws0396	281.25	281.25	282.256	C18H34O2	[M-H]-	Elaidic Acid	Lipids	Free fatty acids	112-79-8	A	3170000	3570000	3370000	10900000	8400000	9650000	13300000	9060000	9270000	--	--
pme1178	284.1	152	283.092	C10H13N5O5	[M+H]+	Guanosine	Nucleotides and derivatives	Nucleotides and derivatives	118-00-3	A	128000	135000	131000	864000	93700	479000	1900000	1920000	2110000	C00387	ko00230,ko01100,ko02010
pme3233	285.08	270	284.068	C16H12O5	[M+H]+	Calycosin	Flavonoids	Isoflavones	20575-57-9	B	59700	62100	60900	292000	208000	250000	161000	163000	155000	C01562	ko00943,ko01110
mws0668	283.07	151	284.076	C10H12N4O6	[M-H]-	Xanthosine	Nucleotides and derivatives	Nucleotides and derivatives	146-80-5	B	8080	4690	6380	110000	4780	57100	98100	107000	117000	C01762	ko00230,ko00232,ko01100,ko01110,ko02010
mws1489	283.26	283.26	284.272	C18H36O2	[M-H]-	Stearic Acid	Lipids	Free fatty acids	1957/11/4	A	28000000	24000000	26000000	22200000	27600000	24900000	3340000	2890000	2960000	--	--
Lmgn002843	285.05	199.04	286.048	C15H10O6	[M-H]-	2'-Hydroxyisoflavone	Flavonoids	Isoflavones	-	A	2860	9	1430	7230	9	3620	964000	882000	905000	--	--
pme0088	285.04	151	286.048	C15H10O6	[M-H]-	Luteolin	Flavonoids	Flavonoid	491-70-3	A	3500	9	1750	11700	9	5880	168000	182000	174000	C01514	ko00941,ko00944,ko01100,ko01110
mws1708	285.1	123.05	286.105	C13H18O7	[M-H]-	Gastrodin	Phenolic acids	Phenolic acids	62499-27-8	B	8680	8430	8550	11000	11200	11100	23300	18700	24200	--	--
mws1521	285.1	121.03	286.105	C13H18O7	[M-H]-	Salicin	Phenolic acids	Phenolic acids	138-52-3	A	10400	4590	7470	2480	4310	3390	9440	8000	8560	C01451	ko00010
mws1094	287.06	259	288.063	C15H12O6	[M-H]-	Dihydrokaempferol	Flavonoids	Dihydroflavonol	480-20-6	A	17900	23300	20600	4410	9	2210	39300	40900	30400	C00974	ko00941,ko01100,ko01110
mws0064	287.06	135	288.063	C15H12O6	[M-H]-	Eriodictyol	Flavonoids	Dihydroflavone	552-58-9	A	76200	24700	50400	46900	13700	30300	35200000	34900000	34200000	C05631	ko00941,ko01100,ko01110
mws1000	287.06	149	288.063	C15H12O6	[M-H]-	Fustin	Flavonoids	Dihydroflavonol	20725-03-5	B	889000	890000	890000	660000	710000	685000	732000	699000	682000	C01378	ko00941
pmn001686	287.22	241.22	288.23	C16H32O4	[M-H]-	10,16-Dihydroxy-palmitic acid	Lipids	Free fatty acids	3233-90-7	A	7680	7590	7630	3690	4140	3910	21900	22000	20400	C08285	ko00073
pmb3081	289	97	290.004	C6H11PO11	[M-H]-	Glucarate O-Phosphoric acid	Others	Saccharides and Alcohols	-	B	8240000	8230000	8230000	13000000	6690000	9840000	20100000	18100000	18200000	--	--
pme0460	291.09	139.04	290.079	C15H14O6	[M+H]+	Epicatechin	Flavonoids	Flavanols	490-46-0	A	20000000	22100000	21100000	14600000	14900000	14800000	10300000	9700000	9430000	C09727	ko00941,ko01100,ko01110
mws0054	289.07	245	290.079	C15H14O6	[M-H]-	Catechin	Flavonoids	Flavanols	154-23-4	A	546000	615000	581000	621000	439000	530000	428000	444000	483000	C06562	ko00941,ko01110
pmn001728	289.12	203.08	290.127	C15H18N2O4	[M-H]-	N-Acetyl-DL-tryptophan	Amino acids and derivatives	Amino acids and derivatives	87-32-1	A	188000	179000	183000	1110000	1380000	1250000	406000	367000	439000	--	--
pmb2787	293.21	275.1	294.219	C18H30O3	[M-H]-	9-KODE	Lipids	Free fatty acids	54232-59-6	B	2400	2870	2640	5040	3280	4160	9070	9500	9870	--	--
pmb2786	293.21	275	294.219	C18H30O3	[M-H]-	9-HOTrE	Lipids	Free fatty acids	89886-42-0	B	4600	5400	5000	30700	10200	20400	60500	62900	59600	--	--
Lmqp000329	296.07	104.11	295.056	C8H14N3O7P	[M+H]+	5-aminoimidazole ribonucleotide	Nucleotides and derivatives	Nucleotides and derivatives	25635-88-5	A	125000	104000	115000	77800	96300	87100	114000	95300	93700	--	--
pmb2799	295.23	195.2	296.235	C18H32O3	[M-H]-	12,13-EODE	Lipids	Free fatty acids	6799-85-5	A	1040	1500	1270	4980	3700	4340	9060	8320	7620	--	--
pmn001688	295.23	195.14	296.235	C18H32O3	[M-H]-	9S-Hyroxy-10E,12E-octadecadienoic acid	Lipids	Free fatty acids	-	A	27600	28700	28100	183000	108000	145000	164000	160000	152000	--	--
pme1474	298.1	136	297.09	C11H15N5O3S	[M+H]+	5'-Deoxy-5'-(methylthio)adenosine	Nucleotides and derivatives	Nucleotides and derivatives	2457-80-9	A	372000	423000	398000	583000	487000	535000	630000	726000	694000	C00170	ko00270,ko00908,ko01100
pmp001204	299.09	284.1	298.084	C17H14O5	[M+H]+	Apigenin-7,4'-dimethylether	Flavonoids	Flavonoid	5128-44-9	B	22000	20000	21000	19500	18100	18800	31700	23500	19400	--	--
Zmhp003514	301.07	286.05	300.063	C16H12O6	[M+H]+	6,7,8-Tetrahydroxy-5-methoxyflavone	Flavonoids	Flavonoid	-	B	2230	1790	2010	3610	687	2150	2690	3970	3790	--	--
mws0058	299.06	284	300.063	C16H12O6	[M-H]-	Diosmetin	Flavonoids	Flavonoid	520-34-3	B	8620	8790	8710	12300	2190	7240	14800	16000	15500	--	--
Zmxn001997	299.08	137.02	300.084	C13H16O8	[M-H]-	salicylic acid O-glycoside	Phenolic acids	Phenolic acids	-	A	275000	260000	268000	407000	488000	447000	2460000	2360000	2400000	--	--
mws2367	299.11	119	300.121	C14H20O7	[M-H]-	Salidroside	Phenolic acids	Phenolic acids	10338-51-9	B	55700	55300	55500	95400	60600	78000	52900	45500	42000	C06046	ko00350,ko01100
Lmqn008288	299.26	299.26	300.267	C18H36O3	[M-H]-	3-hydroxy-stearic acid	Lipids	Free fatty acids	17773-30-7	B	318000	330000	324000	224000	228000	226000	349000	249000	254000	--	--
pme2954	303.05	137.02	302.043	C15H10O7	[M+H]+	Quercetin	Flavonoids	Flavonols	117-39-5	A	24100	32900	28500	13000	9	6480	74500	69800	79800	C00389	ko00941,ko00944,ko01100,ko01110
mws1375	304.15	185.09	303.143	C12H21N3O6	[M+H]+	Nicotianamine	Amino acids and derivatives	Amino acids and derivatives	34441-14-0	B	21200	17200	19200	20800	8190	14500	78800	102000	81800	--	--
mws0044	303.05	125.02	304.058	C15H12O7	[M-H]-	Dihydroquercetin(Taxifolin)	Flavonoids	Dihydroflavonol	480-18-2	A	193000	162000	178000	50700	32300	41500	298000	297000	342000	C01617	ko00941,ko01100,ko01110
mws0042	305.07	125	306.074	C15H14O7	[M-H]-	Epigallocatechin	Flavonoids	Flavanols	970-74-1	B	17200	17400	17300	140000	9	69900	102000	90100	88100	C12136	ko00941,ko01110
pme1086	306.08	143	307.084	C10H17N3O6S	[M-H]-	Glutathione reduced form	Amino acids and derivatives	Amino acids and derivatives	70-18-8	A	118000	119000	118000	181000	178000	180000	90500	106000	89400	C00051	ko00270,ko00480,ko01100,ko02010
pmn001610	307.26	307.3	308.272	C20H36O2	[M-H]-	Eicosadienoic acid	Lipids	Free fatty acids	5598-38-9	A	72200	87700	80000	116000	97900	107000	237000	187000	177000	C16525	ko01040
Lmhn003074	309.06	193.05	310.069	C14H14O8	[M-H]-	feruloylmalic acid	Phenolic acids	Phenolic acids	-	B	56500	58600	57600	139000	47800	93500	85700	82600	88600	--	--
pme3967	312.13	180	311.123	C12H17N5O5	[M+H]+	2-(Dimethylamino)guanosine	Nucleotides and derivatives	Nucleotides and derivatives	2140-67-2	B	4560	4960	4760	91800	3180	47500	39500	48900	45600	--	--
pmp000106	313.11	298.1	312.1	C18H16O5	[M+H]+	5,7,4'-Trimethoxyflavone	Flavonoids	Flavonoid	5631-70-9	B	16700	16100	16400	23700	14600	19200	26100	23300	19300	--	--
Rfmb087	311.22	293.21	312.23	C18H32O4	[M-H]-	13-Oxo-9-hydroxy-10-octadecenoic acid	Lipids	Free fatty acids	-	B	2650	3560	3110	14900	6060	10500	22800	22400	20900	--	--
pmn001689	311.22	223.17	312.23	C18H32O4	[M-H]-	9-Hydroxy-12-oxo-10-octadecenoic acid	Lipids	Free fatty acids	-	B	9	9	9	2940	9	1480	4480	4770	4990	--	--
pmn001571	313.11	298.08	314.115	C18H18O5	[M-H]-	Agrimonolide	Phenolic acids	Phenolic acids	21499-24-1	B	2570	1550	2060	5100	2040	3570	4260	4010	4780	--	--
Rfmb089	313.24	295.23	314.246	C18H34O4	[M-H]-	9,10-Dihydroxy-12-octadecenoic acid	Lipids	Free fatty acids	263399-34-4	B	45600	40400	43000	12100	11500	11800	264000	261000	245000	--	--
mws0988	315.05	165	316.058	C16H12O7	[M-H]-	Rhamnetin(7-O-Methxyl Quercetin)	Flavonoids	Flavonols	90-19-7	A	7900	6080	6990	3120	4540	3830	791000	815000	798000	C10176	--
pmn001367	315.07	153.02	316.079	C13H16O9	[M-H]-	Protocatechuic acid-4-glucoside	Phenolic acids	Phenolic acids	-	A	3580000	3580000	3580000	4470000	4770000	4620000	3220000	2890000	2900000	--	--
Hmtn001120	315.11	153.06	316.116	C14H20O8	[M-H]-	5-(2-Hydroxyethyl)-2-O-glucosylohenol	Phenolic acids	Phenolic acids	-	A	304000	272000	288000	760000	735000	748000	1170000	1150000	1150000	--	--
mws0582	322.11	130	321.099	C11H19N3O6S	[M+H]+	S-(methyl)glutathione	Amino acids and derivatives	Amino acids and derivatives	2922-56-7	B	736000	866000	801000	584000	287000	436000	303000	253000	322000	C11347	--
mws0983	326.31	62.06	325.298	C20H39NO2	[M+H]+	N-Oleoylethanolamine	Others	Others	111-58-0	B	2900	2240	2570	4760	2280	3520	6870	5500	6310	C20792	--
Zmhn002301	325.09	163.04	326.1	C15H18O8	[M-H]-	p-Coumaric acid-O-glycoside	Phenolic acids	Phenolic acids	-	A	2700000	2570000	2630000	3830000	3920000	3880000	14100000	13000000	13700000	--	--
pmn001690	327.14	165.09	328.152	C16H24O7	[M-H]-	3-Hydroxy-4-isopropylbenzylalcohol 3-glucoside	Phenolic acids	Phenolic acids	-	B	121000	107000	114000	84000	123000	104000	126000	120000	154000	--	--
mws0884	328.05	134.2	329.053	C10H12N5O6P	[M-H]-	Cyclic AMP	Nucleotides and derivatives	Nucleotides and derivatives	60-92-4	B	1530	9	770	12100	3260	7660	29800	36000	35500	C00575	ko00230,ko01100
Lmtn002565	329.11	167.03	330.095	C14H18O9	[M-H]-	1'-O-vanilloyl-β-D-glucoside	Phenolic acids	Phenolic acids	-	A	13200000	15800000	14500000	18100000	16600000	17400000	18700000	18700000	17800000	--	--
pmn001517	329.12	167	330.131	C15H22O8	[M-H]-	3,4,5-Trimethoxyphenyl-β-D-Glucopyranoside	Phenolic acids	Phenolic acids	-	B	20900000	21500000	21200000	15900000	15800000	15800000	10500000	10100000	10700000	--	--
pmn001694	329.23	229.15	330.241	C18H34O5	[M-H]-	9,10,13-Trihyroxy-11-octadecadienoic acid	Lipids	Free fatty acids	-	A	16100	15500	15800	45000	15200	30100	165000	162000	158000	--	--
pmp001284	331.28	313.27	330.277	C19H38O4	[M+H]+	Monopalmitin	Lipids	Glycerol ester	542-44-9	B	2110	2120	2120	4370	2670	3520	6350	7070	7280	--	--
pme3184	332.08	136	331.068	C10H14N5O6P	[M+H]+	2'-Deoxyadenosine-5'-monophosphate	Nucleotides and derivatives	Nucleotides and derivatives	653-63-4	B	17900	11100	14500	7250	8060	7660	125000	156000	173000	C00360	ko00230,ko01100
Lmfn000604	331.07	169.01	332.074	C13H16O10	[M-H]-	6-O-Galloyl-β-D-glucose	Tannins	Tannin	13186-19-1	B	2030000	1930000	1980000	1950000	1860000	1910000	2250000	2250000	2150000	--	--
pmn001518	331.07	169.01	332.074	C13H16O10	[M-H]-	1-O-Galloyl-β-D-glucose	Phenolic acids	Phenolic acids	58511-73-2	B	2900000	3250000	3070000	1540000	1350000	1440000	3670000	3440000	3440000	--	--
HmLn000659	331.07	169.01	332.075	C13H16O10	[M-H]-	3-O-Galloyl-β-D-glucose	Tannins	Tannin	-	B	1950000	1980000	1960000	1840000	1990000	1910000	2290000	2290000	2360000	--	--
HmLn000873	331.07	169.01	332.075	C13H16O10	[M-H]-	2-O-Galloyl-β-D-glucose	Tannins	Tannin	-	B	9	9	9	182000	115000	149000	1030000	1080000	1360000	--	--
mws0675	335.06	123	334.057	C11H15N2O8P	[M+H]+	β-Nicotinamide mononucleotide	Nucleotides and derivatives	Nucleotides and derivatives	1094-61-7	B	4770	4540	4650	45800	3090	24400	134000	106000	160000	C00455	ko00760,ko01100
Hmln002806	335.08	179.03	336.085	C16H16O8	[M-H]-	3-O-Caffeoylshikimic acid	Phenolic acids	Phenolic acids	180981-12-8	A	173000	159000	166000	78200	69500	73800	645000	608000	742000	--	--
pmp000232	339.11	147.04	338.1	C16H18O8	[M+H]+	Cis-3-p-coumaric quinic acid	Phenolic acids	Phenolic acids	1899-30-5	A	4860	10200	7510	23100	10300	16700	262000	277000	258000	--	--
mws1015	339.07	177	340.079	C15H16O9	[M-H]-	Esculin(6,7-DihydroxyCoumarin-6-glucoside)	Lignans and Coumarins	Coumarins	531-75-9	A	806000	766000	786000	816000	633000	724000	1030000	1020000	952000	C09264	--
pmn001420	341.09	179.04	342.095	C15H18O9	[M-H]-	1-O-[(E)-Caffeoyl]-β-D-glucopyranose	Phenolic acids	Phenolic acids	-	A	345000	253000	299000	394000	228000	311000	1410000	1430000	1270000	--	--
Lmcp007240	343.12	313.08	342.11	C19H18O6	[M+H]+	5,7,8,4'-Tetramethoxyflavone	Flavonoids	Flavonoid	6601-66-7	B	733	760	746	513000	7560	260000	86000	81900	83400	--	--
mws5038	341.11	89.02	342.116	C12H22O11	[M-H]-	Isomaltulose*	Others	Saccharides and Alcohols	13718-94-0	A	830000	1260000	1040000	999000	920000	960000	826000	1260000	838000	--	--
mws1080	341.11	179	342.116	C12H22O11	[M-H]-	Galactinol*	Others	Saccharides and Alcohols	3687-64-7	A	3920000	3660000	3790000	4080000	4950000	4520000	3840000	4060000	4340000	--	--
mws0264	341.11	119	342.116	C12H22O11	[M-H]-	D-(+)-TrehaloseAnhydrous*	Others	Saccharides and Alcohols	99-20-7	A	671000	800000	736000	547000	729000	638000	741000	924000	810000	C01083	ko00500,ko01100,ko01110,ko02010
pme0519	341.11	119	342.116	C12H22O11	[M-H]-	D-(+)-Sucrose*	Others	Saccharides and Alcohols	57-50-1	A	2370000	2020000	2190000	2560000	2680000	2620000	2240000	2420000	2400000	C00089	ko00052,ko00500,ko01100,ko01110,ko02010
mws1333	341.11	113	342.116	C12H22O11	[M-H]-	Melibiose*	Others	Saccharides and Alcohols	585-99-9	A	875000	782000	829000	665000	625000	645000	680000	578000	666000	C05402	ko00052,ko01100,ko02010
mws0906	341.12	179	342.131	C16H22O8	[M-H]-	Coniferin	Phenolic acids	Phenolic acids	531-29-3	B	676000	480000	578000	1120000	1070000	1100000	4910000	4600000	4700000	C00761	ko00940
pmb2211	343.3	240.7	342.288	C19H38N2O3	[M+H]+	Cocamidopropyl betaine	Alkaloids	Alkaloids	4292/10/8	A	4030	3420	3730	3340	2050	2690	5100	4730	4570	--	--
Zmln000899	343.11	181.05	344.111	C15H20O9	[M-H]-	Syringic Aldehyde-glucoside	Phenolic acids	Phenolic acids	-	A	221000	211000	216000	197000	214000	205000	923000	1060000	1030000	--	--
Lmtn000940	345.08	139.04	346.09	C14H18O10	[M-H]-	1-O-(3,4-dihydroxy-5-methoxy-benzoyl)-β-D-glucoside	Phenolic acids	Phenolic acids	-	B	32400	32100	32300	580000	585000	582000	877000	791000	856000	--	--
pmb0981	348.07	136	347.063	C10H14N5O7P	[M+H]+	Adenosine 5'-monophosphate	Nucleotides and derivatives	Nucleotides and derivatives	61-19-8	B	17500	15300	16400	68000	22200	45100	94900	73600	92000	C00020	ko00230,ko00908,ko01100,ko01110
pmb2444	353.27	261.3	352.261	C21H36O4	[M+H]+	MAG(18:3)isomer1	Lipids	Glycerol ester	-	A	62100	43000	52500	173000	130000	151000	3140000	2820000	2920000	--	--
mws0178	353.09	191.01	354.095	C16H18O9	[M-H]-	Chlorogenic acid	Phenolic acids	Phenolic acids	327-97-9	A	13400000	14000000	13700000	9960000	10200000	10100000	8530000	8030000	7780000	C00852	ko00940,ko00941,ko00945,ko01110
pmp000545	355.1	337.12	354.095	C16H18O9	[M+H]+	4-Caffeoylquinic acid	Phenolic acids	Phenolic acids	905-99-7	A	1050000	1080000	1060000	799000	868000	834000	639000	611000	639000	--	--
mws1077	355.1	193.05	354.095	C16H18O9	[M+H]+	Scopolin	Lignans and Coumarins	Coumarins	531-44-2	A	37700	48700	43200	474000	25200	250000	118000	131000	124000	C01527	ko00940,ko01110
pmb0890	355.28	263.3	354.277	C21H38O4	[M+H]+	MAG(18:2)	Lipids	Glycerol ester	-	A	48500	40700	44600	734000	700000	717000	823000	716000	821000	--	--
Lmhn001580	355.07	223.06	356.074	C15H16O10	[M-H]-	sinapoyltartaric acid	Phenolic acids	Phenolic acids	-	B	8550	5120	6830	7170	6550	6860	5180	6350	7060	--	--
pmb0296	357.3	265.4	356.293	C21H40O4	[M+H]+	MAG(18:1)isomer2	Lipids	Glycerol ester	-	B	20700	17800	19200	18100	14600	16300	44000	48100	52300	--	--
pmb2363	357.3	265.3	356.293	C21H40O4	[M+H]+	MAG(18:1)isomer1	Lipids	Glycerol ester	-	B	18900	15600	17200	16000	11700	13800	40100	43500	46200	--	--
mws1526	359.13	197	358.126	C16H22O9	[M+H]+	Sweroside	Terpenoids	Sesquiterpenoids	14215-86-2	B	46000	46600	46300	108000	69700	89100	258000	284000	309000	C17071	--
Lmdn004267	357.13	151.04	358.142	C20H22O6	[M-H]-	Epipinoresinol	Lignans and Coumarins	Lignans	24404-50-0	B	39100	40100	39600	16800	7220	12000	85400	93200	87600	--	--
mws0097	357.13	151	358.142	C20H22O6	[M-H]-	Pinoresinol	Lignans and Coumarins	Lignans	487-36-5	B	61700	56400	59100	16800	15000	15900	96700	89600	90900	C05366	ko00998,ko01110
pmb3107	359.1	182.1	360.106	C15H20O10	[M-H]-	Glucosyringic Acid	Phenolic acids	Phenolic acids	-	A	2640000	2510000	2580000	1130000	1180000	1150000	1020000	1040000	965000	--	--
Zmxp005324	361.16	189.09	360.157	C20H24O6	[M+H]+	(7R，8S)-dihydrodehydrodiconiferyl alcohol	Lignans and Coumarins	Lignans	126253-41-6	B	195000	207000	201000	46000	49800	47900	118000	110000	121000	--	--
pmb0998	364.07	152.1	363.058	C10H14N5O8P	[M+H]+	Guanosine 5'-monophosphate	Nucleotides and derivatives	Nucleotides and derivatives	85-32-5	B	3090	3410	3250	9210	3380	6300	4910	5610	6470	C00144	ko00230,ko01100
Lmgp003270	369.16	177.06	368.074	C16H16O10	[M+H]+	Scopoletin??Beta-D-Glucuronide	Lignans and Coumarins	Coumarins	132752-65-9	A	926000	881000	904000	1070000	1010000	1040000	965000	986000	903000	--	--
pmb0752	369.12	177.1	368.111	C17H20O9	[M+H]+	3-O-Feruloyl quinic acid	Phenolic acids	Phenolic acids	1899-29-2	A	6940	5760	6350	45000	9	22500	51800	69500	57300	C02572	--
mws0179	367.1	190.9	368.111	C17H20O9	[M-H]-	Chlorogenic acid methyl ester	Phenolic acids	Phenolic acids	29708-87-0	B	1000000	1020000	1010000	1000000	581000	793000	848000	1060000	997000	--	--
Lmbp002255	371.1	209.05	370.09	C16H18O10	[M+H]+	Fraxin	Lignans and Coumarins	Coumarins	524-30-1	B	11100	10400	10800	18500	13700	16100	7440	5350	8630	--	--
pmn001695	371.1	249.06	372.106	C16H20O10	[M-H]-	Trihydroxycinnamoylquinic acid	Phenolic acids	Phenolic acids	-	A	64400	47800	56100	100000	33900	67100	789000	979000	925000	--	--
mws0055	373.13	343	372.121	C20H20O7	[M+H]+	Tangeretin	Flavonoids	Flavonols	481-53-8	A	15000	10200	12600	5010000	158000	2580000	885000	878000	903000	C10190	--
mws0011	371.13	209	372.142	C17H24O9	[M-H]-	Syringin	Phenolic acids	Phenolic acids	118-34-3	B	27100	36500	31800	14800	17400	16100	152000	140000	196000	C01533	ko00940
mws0232	377.15	243	376.138	C17H20N4O6	[M+H]+	Riboflavin	Others	Vitamin	83-88-5	A	38800	21900	30400	54800	37700	46200	617000	762000	854000	C00255	ko00740,ko01100,ko01110,ko02010
pme3337	384.12	252	383.108	C14H17N5O8	[M+H]+	N6-Succinyl Adenosine	Nucleotides and derivatives	Nucleotides and derivatives	4542-23-8	A	172000	139000	155000	167000	131000	149000	396000	405000	477000	--	--
pmb3062	385.1	151.1	386.102	C17H22O10	[M-H]-	Eudesmoyl quinic acid	Phenolic acids	Phenolic acids	-	B	3050	2370	2710	5020	9	2510	47900	52800	54900	--	--
pmb2940	385.11	205	386.121	C17H22O10	[M-H]-	1-O-β-D-Glucopyranosyl sinapate	Phenolic acids	Phenolic acids	78185-48-5	B	632000	527000	580000	542000	456000	499000	1860000	1950000	1860000	--	--
pmn001423	385.19	223.13	386.194	C19H30O8	[M-H]-	Roseoside	Others	Others	54835-70-0	A	22900	20300	21600	23000	31000	27000	563000	586000	611000	--	--
mws0043	403.14	373.1	402.131	C21H22O8	[M+H]+	Nobiletin	Flavonoids	Flavonoid	478-01-3	A	28300	18000	23200	10200000	282000	5240000	2150000	2090000	2070000	C10112	--
Cmjn004337	401.14	269.1	402.153	C18H26O10	[M-H]-	Benzyl-O-β-D-glucopyranose-β-D-xyranoside	Others	Others	-	A	66000	63800	64900	49400	67200	58300	865000	822000	595000	--	--
pme3007	402.99	159	404.002	C9H14N2O12P2	[M-H]-	Uridine 5'-diphosphate	Nucleotides and derivatives	Nucleotides and derivatives	27821-45-0	B	10500	7060	8760	8950	11800	10400	9960	11700	10500	C00015	ko00240,ko00908,ko01100
pmn001738	403.12	223.1	404.132	C17H24O11	[M-H]-	Oleoside 11-methyl ester	Phenolic acids	Phenolic acids	60539-23-3	B	1050000	1020000	1040000	1570000	1770000	1670000	752000	732000	631000	--	--
Hmgp003664	417.12	381.1	416.11	C21H20O9	[M+H]+	Apigenin-C-rhamnoside	Flavonoids	Flavonoid	-	B	4190	4070	4130	2930	6410	4670	11500	5170	8540	--	--
Lmyp005841	417.12	255.06	416.111	C21H20O9	[M+H]+	Chrysin-7-glucoside	Flavonoids	Flavonoid	-	A	9750000	9670000	9710000	11400000	11600000	11500000	27600000	29900000	30400000	--	--
pmp000417	417.12	255.06	416.111	C21H20O9	[M+H]+	Daidzein-4'-glucoside	Flavonoids	Isoflavones	-	B	23200	49100	36100	21400	17900	19700	212000	105000	158000	--	--
Lmbp003668	419.1	287.05	418.09	C20H18O10	[M+H]+	Kaempferol-3-arabinopyranoside	Flavonoids	Flavonoid	-	A	143000	151000	147000	385000	381000	383000	3600000	3560000	3940000	--	--
pmp000383	419.13	257.08	418.126	C21H22O9	[M+H]+	Liquiritin	Flavonoids	Dihydroflavone	551-15-5	B	704000	638000	671000	210000	253000	232000	1030000	977000	828000	C16989	--
Lmyp004617	419.13	257.08	418.127	C21H22O9	[M+H]+	Pinocembrin 7-O-β-D-glucoside(Pinocembroside)	Flavonoids	Flavonoid	75829-43-5	A	171000	158000	165000	56100	59900	58000	1110000	1190000	1200000	--	--
pmn001663	417.16	402.1	418.163	C22H26O8	[M-H]-	Syringaresinol	Lignans and Coumarins	Lignans	21453-69-0	B	69700	65100	67400	14300	15300	14800	74100	69800	74400	C10889	--
Hmcp005697	425.37	191.18	424.37	C30H48O	[M+H]+	δ-Amyrenone	Terpenoids	Triterpene	-	B	66500	56800	61600	104000	92300	98100	141000	121000	129000	--	--
pmb0864	426.26	285.24	425.254	C19H40NO7P	[M+H]+	LysoPE 14:0	Lipids	LPE	-	B	1340	1420	1380	2500	905	1700	4940	7360	6630	--	--
mws0048	431.1	311	432.106	C21H20O10	[M-H]-	Apigenin-8-C-Glucoside (Vitexin)	Flavonoids	Flavonoid carbonoside	3681-93-4	B	2510	5500	4000	66800	2200	34500	17600	21200	26400	C01460	ko00941,ko00944
pme0321	431.1	285	432.106	C21H20O10	[M-H]-	Kaempferol-7-O-rhamnoside	Flavonoids	Flavonols	20196-89-8	B	32000	29400	30700	70900	60100	65500	64400	51500	63700	--	--
mws0072	433.11	271.01	432.106	C21H20O10	[M+H]+	Apigenin 5-O-glucoside	Flavonoids	Flavonoid	28757-27-9	A	6310000	7520000	6920000	6150000	6870000	6510000	6530000	6890000	7220000	--	--
Lmgp004731	433.11	271.06	432.106	C21H20O10	[M+H]+	5,7,4'-trihydroxy isoflavone-7-O-galactoside	Flavonoids	Isoflavones	-	A	483000	487000	485000	873000	856000	865000	365000	439000	499000	--	--
mws0919	431.1	285	432.106	C21H20O10	[M-H]-	Kaempferol-3-O-rhamnoside (Afzelin)(Kaempferin)	Flavonoids	Flavonols	482-39-3	B	50200	37000	43600	108000	90600	99100	59000	69800	49300	C16911	ko00944
pmp000117	433.15	418.1	432.142	C22H24O9	[M+H]+	3,5,6,7,8,3',4'-Heptamethoxyflavone	Flavonoids	Flavonols	1178-24-1	B	2930	2610	2770	239000	11100	125000	47300	46900	40100	--	--
pme3392	433.11	271.06	433.113	C21H21O10+	[M]+	Pelargonidin-3-O-glucoside	Flavonoids	Anthocyanins	47684-27-5	B	10200	9890	10100	10100	7320	8690	27300	28600	38500	C12137	ko00942,ko01100,ko01110
mws2186	435.09	303	434.085	C20H18O11	[M+H]+	Avicularin	Flavonoids	Flavonols	572-30-5	A	5690000	5310000	5500000	8860000	8310000	8590000	28100000	30900000	30700000	--	--
mws1179	433.11	271	434.121	C21H22O10	[M-H]-	Naringenin-7-O-glucoside	Flavonoids	Dihydroflavone	529-55-5	A	1860000	1780000	1820000	1750000	1680000	1710000	1150000	1440000	1410000	--	--
Cmzn005251	433.11	271.06	434.121	C21H22O10	[M-H]-	6-O-Caffeoylarbutin	Phenolic acids	Phenolic acids	136172-60-6	A	11100000	10400000	10700000	6760000	6150000	6460000	6440000	6530000	6600000	--	--
pme1611	433.11	313	434.121	C21H22O10	[M-H]-	Isohemiphloin	Flavonoids	Flavonoid carbonoside	3682/2/8	B	21500	28700	25100	74200	49500	61800	182000	191000	150000	--	--
HJN055	435.13	273.08	436.136	C21H24O10	[M-H]-	Dihydrocharcone-4`-O-β-Dglucopyranoside	Others	Others	-	A	429000	399000	414000	587000	527000	557000	4520000	2050000	3770000	--	--
mws2118	435.13	166.7	436.137	C21H24O10	[M-H]-	Phlorizin	Flavonoids	Chalcones	60-81-1	A	1240000	1080000	1160000	1370000	1260000	1320000	5980000	4750000	4980000	C01604	ko00941,ko01110
mws1397	441.08	169	442.09	C22H18O10	[M-H]-	Epicatechin gallate	Flavonoids	Flavanols	1257-08-5	B	8330	4940	6640	9	9	9	30900	29700	33500	--	--
pme3400	447.13	285	446.121	C22H22O10	[M+H]+	Sissotrin	Flavonoids	Isoflavones	5928-26-7	B	1350	1930	1640	25700	19400	22500	10700	9650	7710	C05376	ko00943
Hmpp003270	449.1	287.05	448.091	C21H20O11	[M+H]+	Luteolin-4'-O-β-D-glucoside*	Flavonoids	Flavonoid	6920-38-3	A	2750000	2470000	2610000	7720000	6430000	7080000	19400000	19700000	18600000	--	--
Hmcp002316	449.11	317.06	448.1	C21H20O11	[M+H]+	Isorhamnetin-3-O-arabinoside	Flavonoids	Flavonols	-	B	34600	34500	34500	59500	52300	55900	210000	186000	196000	--	--
mws0045	449.11	303.05	448.101	C21H20O11	[M+H]+	Quercetin-3-O-α-L-rhamnoside(Quercitrin )	Flavonoids	Flavonols	522-12-3	B	2470000	2060000	2260000	3060000	3320000	3190000	2010000	2160000	2060000	C01750	ko00944
mws2209	449.11	287.06	448.101	C21H20O11	[M+H]+	Kaempferol-3-O-glucoside (Astragalin)*	Flavonoids	Flavonols	480-10-4	A	1670000	1720000	1700000	5060000	4950000	5010000	14600000	16300000	15900000	C12249	ko00944,ko01110
mws1361	449.11	151	450.116	C21H22O11	[M-H]-	Astilbin	Flavonoids	Dihydroflavonol	29838-67-3	B	222000	207000	214000	281000	165000	223000	28900000	30900000	30300000	C17449	--
pmb3023	449.11	287	450.116	C21H22O11	[M-H]-	Eriodictyol C-hexoside	Flavonoids	Dihydroflavone	-	B	2800000	2730000	2760000	2910000	2630000	2770000	2590000	3240000	3050000	--	--
Lmtn002796	449.1	287.05	450.116	C21H22O11	[M-H]-	Aromadendrin 7-glucoside	Terpenoids	Triterpene Saponin	-	B	6220000	6070000	6150000	3970000	5270000	4620000	4620000	4400000	4280000	--	--
Lmmn004625	449.11	287.06	450.116	C21H22O11	[M-H]-	Dihydrokaempferol-7-O-glucoside	Flavonoids	Flavonols	-	A	1740000	1690000	1720000	2260000	2690000	2470000	10500000	9950000	11800000	--	--
pmn001417	451.1	341.06	452.111	C24H20O9	[M-H]-	Cinchonain Ic	Flavonoids	Flavanols	85081-22-7	A	26900000	23300000	25100000	26700000	27200000	27000000	11000000	11500000	12200000	--	--
pmn001415	451.1	341.06	452.111	C24H20O9	[M-H]-	Catechin-(7,8-bc)-4β-(3,4-dihydroxyphenyl)-dihydro-2-(3H)-pyranone	Flavonoids	Flavanols	-	A	16000000	16900000	16500000	13500000	12000000	12800000	5630000	5660000	5500000	--	--
HJN041	451.12	289.07	452.131	C21H24O11	[M-H]-	Epicatechin glucoside	Flavonoids	Flavonoid	-	A	922000	916000	919000	1090000	1140000	1110000	439000	421000	397000	--	--
Hmpn005101	451.12	289.07	452.131	C21H24O11	[M-H]-	Sieboldin	Flavonoids	Flavonoid	18777-73-6	A	18800	22000	20400	21900	18200	20100	9970000	8180000	8860000	--	--
pmd0160	454.29	313.27	453.286	C21H44NO7P	[M+H]+	LysoPE 16:0(2n isomer)	Lipids	LPE	-	A	7100	5150	6130	20300	5880	13100	18300	20600	20600	--	--
pmb0876	454.29	313.27	453.286	C21H44NO7P	[M+H]+	LysoPE 16:0	Lipids	LPE	53862-35-4	A	205000	210000	207000	280000	143000	212000	869000	855000	904000	--	--
Wmlp007992	455.35	409.34	454.34	C30H46O3	[M+H]+	Betulonic acid	Terpenoids	Triterpene	4481-62-3	A	680000	912000	796000	796000	838000	817000	710000	578000	786000	--	--
pmp000263	455.35	409.35	454.345	C30H46O3	[M+H]+	Sanguisorbigenin	Terpenoids	Triterpene	-	A	41200	41300	41300	84200	92000	88100	102000	90300	86400	--	--
mws4053	455.35	455.36	456.36	C30H48O3	[M-H]-	Ursolic acid	Terpenoids	Triterpene	77-52-1	B	2420000	2920000	2670000	2810000	2790000	2800000	4880000	3870000	3890000	C08988	--
pmn001700	455.35	455.35	456.36	C30H48O3	[M-H]-	24,30-Dihydroxy-12(13)-enolupinol	Terpenoids	Triterpene	-	A	7860000	9060000	8460000	7500000	8360000	7930000	8980000	4950000	7400000	--	--
mws0034	457.08	169	458.085	C22H18O11	[M-H]-	Epigallocatechin gallate	Tannins	Tannin	989-51-5	B	71000	48200	59600	7230000	37100	3630000	1160000	1030000	924000	C09731	--
mad2085	457.08	295.04	458.085	C22H18O11	[M-H]-	Caffeoyl-p-coumaroyltartaric acid	Phenolic acids	Phenolic acids	-	B	20500	17900	19200	41400	18000	29700	59200	39300	36000	--	--
Lmzn001894	461.07	285.04	462.08	C21H18O12	[M-H]-	Kaempferol-3-O-β-D-glucuronide	Flavonoids	Flavonols	-	B	26200	21900	24000	152000	78400	115000	173000	213000	163000	--	--
Lmpn006208	461.11	315.05	462.116	C22H22O11	[M-H]-	8-methoxykaempferol-7-O-rhamnoside	Flavonoids	Flavonols	-	B	52000	54000	53000	58100	79400	68700	25000	19900	16700	--	--
pmp000579	463.12	301.07	462.116	C22H22O11	[M+H]+	Diosmetin-7-O-galactoside	Flavonoids	Flavonoid	-	A	1140000	1210000	1180000	1810000	1510000	1660000	716000	805000	689000	--	--
pmn001561	461.11	149.1	462.116	C22H22O11	[M-H]-	Cimicifugic acid J/N	Phenolic acids	Phenolic acids	-	B	24200	26200	25200	26800	22500	24600	17400	30200	23300	--	--
Zmhn003191	461.11	341.06	462.116	C22H22O11	[M-H]-	Isoscoparin	Flavonoids	Flavonoid	20013-23-4	B	132000	109000	120000	407000	367000	387000	978000	805000	751000	C05990	--
pmb2999	461.11	299.1	462.116	C22H22O11	[M-H]-	Chrysoeriol-5-O-hexoside	Flavonoids	Flavonoid	-	B	3810000	3900000	3860000	11600000	12700000	12100000	30100000	26500000	29300000	--	--
pmn001468	461.13	137	462.137	C19H26O13	[M-H]-	Sibiricose A3	Phenolic acids	Phenolic acids	139726-39-9	B	3020	4400	3710	7980	3850	5910	19600	27900	30100	--	--
mws0091	463.09	300.03	464.095	C21H20O12	[M-H]-	Quercetin-3-O-β-D-glucoside(Isoquercitrin)*	Flavonoids	Flavonols	482-35-9	A	3410000	3800000	3600000	7230000	9690000	8460000	11100000	11000000	14100000	C05623	ko00944,ko01100,ko01110
mws0061	463.09	300	464.095	C21H20O12	[M-H]-	Quercetin-3-O-β-D-Galactoside (Hyperin)*	Flavonoids	Flavonols	482-36-0	A	3790000	3390000	3590000	8000000	7530000	7770000	13100000	10900000	12900000	C10073	--
pme1598	463.12	301	464.132	C22H24O11	[M-H]-	Hesperetin 5-O-glucoside	Flavonoids	Dihydroflavonol	69651-80-5	B	458000	424000	441000	903000	969000	936000	1630000	1430000	1710000	--	--
Xmsn002700	465.13	303.06	466.111	C21H22O12	[M-H]-	Taxifolin-3'-O-β-D-glucoside	Flavonoids	Flavonoid	-	B	1110000	1090000	1100000	2500000	2280000	2390000	4500000	3500000	3490000	--	--
pmd0130	468.31	184.07	467.301	C22H46NO7P	[M+H]+	LysoPC 14:0(2n isomer)	Lipids	LPC	-	B	958	918	938	4940	1520	3230	2280	2760	2080	--	--
Hmmp002121	469.12	317.08	468.113	C23H16O11	[M+H]+	Isorhamnetin-O-gallate	Flavonoids	Flavonols	-	B	58200	32200	45200	28500	49700	39100	43900	48000	66800	--	--
pmn001704	469.33	423.33	470.34	C30H46O4	[M-H]-	2,3-Dihydroxy 5(6),12(13)diene ursolic acid	Terpenoids	Triterpene	-	B	136000	159000	148000	346000	363000	354000	199000	175000	194000	--	--
Hmjn008136	469.33	469.33	470.34	C30H46O4	[M-H]-	Camaldulenic acid	Terpenoids	Triterpene	71850-15-2	B	2870000	3360000	3120000	7680000	8010000	7850000	4350000	4120000	4290000	--	--
Hmpn009573	471.35	453.33	472.354	C30H48O4	[M-H]-	Corosolic acid	Terpenoids	Triterpene	4547-24-4	A	1170000	1350000	1260000	1230000	1340000	1290000	1320000	1250000	1280000	--	--
pmp000266	473.36	207.17	472.355	C30H48O4	[M+H]+	3β,19α-Dihydroxyolean-12-en-28-oic acid	Terpenoids	Triterpene	-	B	27500	25500	26500	54800	52900	53800	20100	20200	20600	--	--
mws1610	471.35	471.35	472.355	C30H48O4	[M-H]-	Maslinic acid	Terpenoids	Triterpene	4373-41-5	A	9100000	10000000	9560000	12500000	13000000	12700000	10500000	10200000	10200000	C16939	--
pmb1912	474.17	327	473.166	C20H23N7O7	[M+H]+	10-Formyl-THF	Alkaloids	Alkaloids	2800-34-2	A	175000	198000	187000	109000	84000	96500	229000	244000	239000	C00234	ko00670,ko00970,ko01100,ko01200
pmn001572	475.16	313.1	476.145	C24H28O10	[M-H]-	Agrimonolide-6-O-β-D-glucopyranoside	Phenolic acids	Phenolic acids	126223-29-8	B	9	9	9	9	1750	880	81800	79300	81400	--	--
pmb0545	477.14	315.09	477.14	C23H25O11+	[M]+	Rosinidin O-hexoside	Flavonoids	Anthocyanins	-	B	57200	43900	50500	18500	15800	17100	53900	78900	64400	--	--
pmb0881	478.29	337.27	477.286	C23H44NO7P	[M+H]+	LysoPE 18:2	Lipids	LPE	-	B	264000	223000	244000	247000	132000	190000	816000	814000	782000	--	--
pmb0874	478.29	337.27	477.286	C23H44NO7P	[M+H]+	LysoPE 18:2(2n isomer)	Lipids	LPE	-	A	7380000	5990000	6690000	7060000	5680000	6370000	7200000	7420000	7640000	--	--
Hmpp003242	479.11	317.06	478.101	C22H22O12	[M+H]+	Isorhamnetin-3-O-glucoside*	Flavonoids	Flavonols	-	A	414000	384000	399000	633000	654000	643000	7880000	8320000	7740000	--	--
HJAP063	479.12	317.07	478.111	C22H22O12	[M+H]+	Isorhamnetin-O-glucopyranoside*	Flavonoids	Flavonoid	-	A	22100	16300	19200	30000	20400	25200	7160000	7440000	7660000	--	--
pmb0856	480.31	339.29	479.301	C23H46NO7P	[M+H]+	LysoPE 18:1(2n isomer)	Lipids	LPE	-	A	405000	355000	380000	109000	57300	83100	340000	318000	351000	--	--
pmb2260	480.31	184.07	479.301	C23H46NO7P	[M+H]+	LysoPC 15:1	Lipids	LPC	-	B	6130	7360	6750	12000	7760	9870	19200	18700	17400	--	--
mws0289	480.31	339.29	479.301	C23H46NO7P	[M+H]+	LysoPE 18:1	Lipids	LPE	89576-29-4	A	45500	47300	46400	35500	23900	29700	110000	107000	123000	--	--
Lmdp002969	481.1	319.06	480.09	C21H20O13	[M+H]+	Myricetin 3-O-galactoside	Flavonoids	Flavonols	15648-86-9	B	16300	6940	11600	138000	129000	133000	559000	714000	587000	--	--
pmb2319	482.32	184.07	481.317	C23H48NO7P	[M+H]+	LysoPC 15:0	Lipids	LPC	-	B	549	542	545	2010	632	1320	3440	3980	2590	--	--
Hmyn007168	483.27	255.23	484.278	C22H45O9P	[M-H]-	LysoPG(16:0)	Lipids	Glycerol ester	-	B	81600	30500	56100	28900	37600	33200	26700	13300	11600	--	--
pmn001707	485.33	485.33	486.335	C30H46O5	[M-H]-	Quillaic acid	Phenolic acids	Phenolic acids	631-01-6	B	288000	270000	279000	2220000	1980000	2100000	522000	631000	609000	C08972	--
Lmzn006109	485.33	467.32	486.335	C30H46O5	[M-H]-	2-oxo-pomolic acid	Terpenoids	Triterpene	-	A	3990000	4110000	4050000	6080000	6090000	6090000	4690000	4540000	4630000	--	--
pmp000268	487.34	405.31	486.335	C30H46O5	[M+H]+	Rosamultic acid	Terpenoids	Triterpene	14285-76-4	A	1500000	1510000	1500000	3050000	3060000	3050000	1790000	1640000	1820000	--	--
Li512114	485.36	453.34	486.371	C31H50O4	[M-H]-	Ursolic acid-OCH3	Terpenoids	Triterpene	-	A	2030000	1550000	1790000	4000000	4200000	4100000	2490000	1870000	1920000	--	--
pmn001591	487.34	469.3	488.35	C30H48O5	[M-H]-	Rutundic acid	Terpenoids	Triterpene	20137-37-5	A	60600	58100	59300	385000	391000	388000	224000	216000	213000	--	--
pmn001426	487.34	469.23	488.35	C30H48O5	[M-H]-	Euscaphic acid	Terpenoids	Triterpene	53155-25-2	A	116000	107000	112000	502000	525000	513000	237000	223000	207000	C17890	--
Lmzn004190	487.35	469.33	488.35	C30H48O5	[M-H]-	Tormentic Acid	Terpenoids	Triterpene	13850-16-3	B	2200000	1980000	2090000	3870000	3810000	3840000	3760000	3450000	3630000	--	--
pmp000269	489.36	407.33	488.35	C30H48O5	[M+H]+	Arjunic Acid	Terpenoids	Triterpene	31298-06-3	A	167000	191000	179000	477000	541000	509000	423000	403000	467000	--	--
Zmhn003565	489.1	285.04	490.111	C23H22O12	[M-H]-	Kaempferol-3-O-(6''-acetyl)-glucoside	Flavonoids	Flavonols	-	A	579000	742000	660000	3170000	3200000	3190000	6330000	3960000	5310000	--	--
pmb0863	492.31	184.07	491.301	C24H46NO7P	[M+H]+	LysoPC 16:2(2n isomer)	Lipids	LPC	-	B	11800	11000	11400	163000	140000	151000	61500	59600	60700	--	--
pmp001270	494.32	184.07	493.317	C24H48NO7P	[M+H]+	LysoPC 16:1	Lipids	LPC	-	B	10400	9420	9890	11100	6440	8770	22100	19800	21200	--	--
pmn001363	493.11	313.07	494.121	C26H22O10	[M-H]-	Salvianolic acid N	Phenolic acids	Phenolic acids	-	B	11500	15700	13600	14900	18100	16500	11300	13200	15200	--	--
pmd0132	496.34	184.07	495.332	C24H50NO7P	[M+H]+	LysoPC 16:0(2n isomer)	Lipids	LPC	-	A	87100	65200	76100	342000	196000	269000	291000	289000	307000	--	--
pmb0855	496.34	184.07	495.332	C24H50NO7P	[M+H]+	LysoPC 16:0	Lipids	LPC	17364-16-8	A	592000	500000	546000	1530000	473000	1000000	3900000	4570000	4710000	--	--
Lmgp003989	499.13	163.04	498.116	C25H22O11	[M+H]+	Dicaffeoylshikimic??acid	Phenolic acids	Phenolic acids	-	B	84700	76900	80800	143000	23300	83200	19600	23500	27700	--	--
pmb3000	503.12	341.1	504.127	C24H24O12	[M-H]-	Chrysoeriol-O-acetylhexoside	Flavonoids	Flavonoid	-	B	348000	335000	341000	1350000	1320000	1330000	994000	945000	983000	--	--
pmp000271	505.35	423.33	504.345	C30H48O6	[M+H]+	1β,2α,3α,19α-Tetrahydroxyurs-12-en-28-oic acid	Terpenoids	Triterpene	-	A	15500	15800	15600	47300	79600	63500	96400	94300	87000	--	--
Hmln003605	503.34	485.33	504.346	C30H48O6	[M-H]-	Myrianthic acid	Terpenoids	Triterpene	89786-84-5	A	25700	24900	25300	153000	163000	158000	68100	71100	69500	--	--
Hmln002199	505.1	300.03	506.107	C23H22O13	[M-H]-	Quercetin-3-O-(6''-O-acetyl)-galactoside	Flavonoids	Flavonols	-	A	4270000	2500000	3390000	20300000	16800000	18500000	15900000	17800000	19200000	--	--
pmb2406	510.36	184.07	509.348	C25H52NO7P	[M+H]+	LysoPC 17:0	Lipids	LPC	50930-23-9	B	1180	1090	1130	5590	2110	3850	4010	4540	3810	--	--
Hmqp006235	516.3	184.07	515.297	C21H46N3O9P	[M+H]+	LysoPC 18:4	Lipids	LPC	-	B	3050	1620	2330	13200	3380	8270	5470	4460	5980	--	--
pmn001384	515.12	353.09	516.127	C25H24O12	[M-H]-	Isochlorogenic acid C	Phenolic acids	Phenolic acids	57378-72-0	B	601000	454000	528000	1600000	291000	944000	185000	257000	180000	--	--
Li512115	515.12	353.09	516.127	C25H24O12	[M-H]-	3,4-Dicaffeoylquinic acid	Phenolic acids	Phenolic acids	14534-61-3	B	511000	584000	547000	1510000	260000	887000	218000	202000	179000	--	--
pmb0865	518.32	184.07	517.317	C26H48NO7P	[M+H]+	LysoPC 18:3(2n isomer)	Lipids	LPC	-	A	5490000	5060000	5270000	9090000	5030000	7060000	18900000	19800000	20600000	--	--
pmb0854	518.32	184.07	517.317	C26H48NO7P	[M+H]+	LysoPC 18:3	Lipids	LPC	-	A	178000	154000	166000	420000	108000	264000	1600000	1700000	1910000	--	--
pmn001424	517.23	385.18	518.236	C24H38O12	[M-H]-	(6S,7E,9R)-6,9-Dihydroxy-4,7-megastigmadin-3-one-9-O-D-xylopyranosyl(1-6)-glucopyranoside	Others	Others	-	A	822000	507000	664000	871000	930000	901000	414000	476000	605000	--	--
pmp001273	520.34	184.07	519.332	C26H50NO7P	[M+H]+	LysoPC 18:2	Lipids	LPC	-	A	674000	658000	666000	1430000	691000	1060000	3080000	3410000	3690000	--	--
pmp001251	520.34	184.07	519.332	C26H50NO7P	[M+H]+	LysoPC 18:2(isomer)	Lipids	LPC	-	A	14000000	11400000	12700000	18900000	13000000	16000000	18300000	19700000	19800000	--	--
pmn001644	519.08	300	520.085	C23H20O14	[M-H]-	Quercetin-3-O-(2''-acetyl)-β-D-glucuronide	Flavonoids	Flavonols	-	B	26000	13400	19700	36900	42100	39500	855000	780000	958000	--	--
pmn001378	519.19	357.14	520.194	C26H32O11	[M-H]-	Terpineol monO-glucoside	Lignans and Coumarins	Lignans	-	B	627000	649000	638000	371000	357000	364000	261000	263000	297000	--	--
pmp001281	522.36	184.07	521.348	C26H52NO7P	[M+H]+	LysoPC 18:1	Lipids	LPC	-	A	600000	490000	545000	507000	168000	338000	1610000	1570000	1580000	--	--
pmb3041	521.09	329.2	522.101	C23H22O14	[M-H]-	Tricin O-saccharic acid	Flavonoids	Flavonoid	-	B	1570000	1820000	1690000	936000	1060000	996000	922000	774000	900000	--	--
Lmtn002596	521.2	359.14	522.21	C26H34O11	[M-H]-	dihydrodehydrodiconiferyl alcohol 4-O-β-D-glucopyranosides	Lignans and Coumarins	Lignans	-	B	1300000	1280000	1290000	1160000	1250000	1200000	857000	866000	895000	--	--
pmd0136	524.37	184.07	523.364	C26H54NO7P	[M+H]+	LysoPC 18:0(2n isomer)	Lipids	LPC	-	A	16600	13300	15000	23800	16700	20200	39100	45800	48100	--	--
mws0126	524.37	184.07	523.364	C26H54NO7P	[M+H]+	LysoPC 18:0	Lipids	LPC	19420-57-6	B	163000	162000	163000	280000	256000	268000	629000	759000	712000	--	--
Lmtn003096	523.21	361.14	524.226	C26H36O11	[M-H]-	(-)-secoisolariciresinol 4-O-β-D-giucopyranoside	Lignans and Coumarins	Lignans	-	B	110000	69700	89600	75800	63100	69400	103000	82600	106000	--	--
Lmhn003801	531.12	337.06	532.122	C25H24O13	[M-H]-	feruloylsinapoyltartaric acid	Phenolic acids	Phenolic acids	-	B	4850	8300	6580	6790	6850	6820	23800	31800	34700	--	--
Hmln002483	533.1	489.11	534.101	C24H22O14	[M-H]-	Kaempferol-3-O-(6''-malonyl)-glucoside	Flavonoids	Flavonols	-	A	258000	230000	244000	846000	888000	867000	1630000	1390000	2750000	--	--
Hmln002100	535.18	373.13	536.189	C26H32O12	[M-H]-	Nortrachelogenin 4-O-β-D-glucoside	Lignans and Coumarins	Lignans	-	B	80000	54000	67000	26100	33100	29600	65600	47900	90000	--	--
pmn001375	535.18	373.13	536.189	C26H32O12	[M-H]-	1-Hydroxyterpinin monO-glucoside	Lignans and Coumarins	Lignans	-	B	31700	31400	31500	38200	36300	37300	142000	132000	121000	--	--
Zmhp006502	549.12	301.07	548.117	C25H24O14	[M+H]+	Kaempferide-malonylhexoside	Flavonoids	Flavonoid	-	A	9	9	9	87000	9	43500	282000	291000	308000	--	--
pmn001459	547.17	205.1	548.174	C23H32O15	[M-H]-	Sibiricose A6	Phenolic acids	Phenolic acids	241125-75-7	B	64600	74600	69600	75700	54700	65200	34900	44100	59800	--	--
pmp000589	551.1	303.05	550.096	C24H22O15	[M+H]+	Quercetin-7-O-(6'-O-malonyl)-β-D-glucoside	Flavonoids	Flavonols	-	A	128000	118000	123000	424000	366000	395000	848000	1130000	923000	--	--
Hmln002321	549.09	300	550.096	C24H22O15	[M-H]-	Quercetin-3-O-(6''-O-malonyl)-glucoside	Flavonoids	Flavonols	-	A	71700	55500	63600	375000	368000	371000	751000	772000	775000	--	--
pmb2979	549.12	387.1	550.132	C25H26O14	[M-H]-	Hesperetin O-malonylhexoside	Flavonoids	Dihydroflavonol	-	B	108000	116000	112000	76500	76200	76300	98400	74100	67400	--	--
mws1138	551.15	303.04	550.143	C24H26N2O13	[M+H]+	Betanin	Alkaloids	Alkaloids	7659-95-2	B	101000	86800	93800	379000	271000	325000	681000	799000	700000	--	--
pmb3114	561.14	289.2	562.148	C30H26O11	[M-H]-	Epicatechin-epiafzelechin	Flavonoids	Flavanols	-	B	153000	195000	174000	81800	105000	93300	74800	99800	88200	--	--
HJAP064	565.12	317.08	564.088	C25H24O15	[M+H]+	Isorhamnetin O-malonylglucoside	Flavonoids	Flavonoid	-	A	124000	109000	116000	294000	242000	268000	16000000	14800000	15900000	--	--
pmb2922	565.05	323.1	566.055	C15H24N2O17P2	[M-H]-	Uridine 5'-diphospho-D-glucose	Nucleotides and derivatives	Nucleotides and derivatives	133-89-1	A	2120000	2000000	2060000	1690000	1280000	1480000	840000	665000	602000	C00029	ko00040,ko00052,ko00053,ko00240,ko00500,ko00520,ko00561,ko00908,ko01100,ko01110
Lmtp004126	567.1	319.04	566.091	C24H22O16	[M+H]+	"Myricetin-3-O-(6""-malony)glucoside"	Flavonoids	Flavonols	-	A	3140	2530	2840	40100	27700	33900	78800	104000	90200	--	--
Hmpn005039	567.17	273.08	568.182	C26H32O14	[M-H]-	Phloretin-2'-xyloglucoside	Flavonoids	Flavonoid	-	A	32300000	34300000	33300000	30200000	31400000	30800000	47600000	41500000	50200000	--	--
pmp000237	579.13	283.06	578.127	C26H26O15	[M+H]+	Apigenin-6-C-2-glucuronylxyloside	Flavonoids	Flavonoid carbonoside	-	B	134000	136000	135000	92600	116000	105000	65400	64100	58100	--	--
pme0434	577.14	407.1	578.142	C30H26O12	[M-H]-	Procyanidin B2	Tannins	Proanthocyanidins	29106-49-8	A	1200000	1270000	1240000	1890000	1950000	1920000	866000	778000	853000	C17639	--
Lmpp003930	579.15	271.06	578.142	C30H26O12	[M+H]+	Apigenin-7-O-(2''-O-p-Coumarylglucoside)	Flavonoids	Flavonoid	-	B	431000	456000	444000	351000	287000	319000	206000	206000	162000	--	--
pmp000274	579.15	409.09	578.142	C30H26O12	[M+H]+	Procyanidin B3	Tannins	Proanthocyanidins	23567-23-9	A	5350000	4370000	4860000	5030000	5400000	5220000	4100000	4030000	3670000	--	--
mws0836	577.14	425.1	578.142	C30H26O12	[M-H]-	Procyanidin B1	Tannins	Proanthocyanidins	20315-25-7	A	591000	651000	621000	1150000	1080000	1110000	462000	474000	401000	--	--
pmn001667	577.14	407.1	578.142	C30H26O12	[M-H]-	Procyanidin B4	Tannins	Proanthocyanidins	29106-51-2	A	3740000	3640000	3690000	2170000	2380000	2270000	2340000	1990000	1880000	C10238	--
pme2493	579.17	287.1	578.164	C27H30O14	[M+H]+	Kaempferol-3,7-O-dirhamnoside(Kaempferitrin)	Flavonoids	Flavonols	482-38-2	B	644000	692000	668000	545000	425000	485000	319000	396000	330000	C16981	--
pme0368	579.17	271.01	578.164	C27H30O14	[M+H]+	Apigenin 7-rutinoside(Isorhoifolin)	Flavonoids	Flavonoid	552-57-8	B	302000	343000	323000	207000	240000	224000	164000	110000	144000	--	--
Smsp002643	579.17	271.06	579.171	C27H31O14+	[M]+	Pelargonidin-3-O-rutinoside	Flavonoids	Anthocyanins	-	B	163000	191000	177000	315000	333000	324000	184000	144000	151000	C12644	ko00942
mws0046	579.17	271.06	580.179	C27H32O14	[M-H]-	Naringenin-7-O-Neohesperidoside(Naringin)	Flavonoids	Dihydroflavone	10236-47-2	B	217000	199000	208000	256000	81500	169000	68100	68800	54700	C09789	ko00941
HJAP134	581.18	257.08	580.179	C27H32O14	[M+H]+	Dihydrochrysin-O-glucoside-O-glucoside	Flavonoids	Flavonoid	-	B	1630	1870	1750	1510	1360	1430	41800	44400	37400	--	--
Rfmb26203	579.21	417.16	580.216	C28H36O13	[M-H]-	Syringaresinol-Hex	Lignans and Coumarins	Lignans	-	A	842000	837000	839000	552000	554000	553000	2350000	2100000	2180000	--	--
Zmxn004029	585.23	195.07	586.241	C31H38O11	[M-H]-	7，8-dihydro-Buddlenol B (erythro)	Lignans and Coumarins	Lignans	-	B	4790000	4600000	4700000	1500000	1440000	1470000	1520000	1410000	1440000	--	--
Zmxn003874	585.23	537.21	586.241	C31H38O11	[M-H]-	7，8-dihydro-Buddlenol B (threo)	Lignans and Coumarins	Lignans	-	B	7780000	7070000	7420000	1150000	1200000	1180000	3200000	3120000	3120000	--	--
Zmxp005604	595.15	147.04	594.137	C30H26O13	[M+H]+	"Kaenpferol-3-O-β-D-(6""-p-hydroxygalloy)-glucopyranoside"	Flavonoids	Flavonoid	-	B	726	1640	1180	2310	1400	1860	737000	780000	847000	--	--
mws1290	593.13	285	594.137	C30H26O13	[M-H]-	Tiliroside	Flavonoids	Flavonols	20316-62-5	A	4820	5490	5150	148000	10500	79300	3210000	3080000	3370000	C17140	--
HJN050	593.15	285.04	594.158	C27H30O15	[M-H]-	Kaempferol-7-O-neohesperidoside	Flavonoids	Flavonoid	-	A	106000	104000	105000	513000	489000	501000	2190000	2250000	2000000	--	--
pme0369	593.15	285	594.158	C27H30O15	[M-H]-	Kaempferol-3-O-rutinoside(Nicotiflorin)	Flavonoids	Flavonols	17650-84-9	B	526000	570000	548000	2400000	2150000	2270000	9540000	9470000	9790000	C21833	ko00944,ko01110
Lmpp003789	595.14	287.06	595.145	C30H27O13+	[M]+	Cyanidin-3-O-(6''-p-Coumaroylglucoside)	Flavonoids	Anthocyanins	-	B	267000	219000	243000	1120000	997000	1060000	7240000	8080000	7350000	C12095	ko00942
Lmlp002975	597.14	303.05	596.137	C26H28O16	[M+H]+	Quercetin-3-O-β-D-xylopyranosyl-(1→2)-β-D-galactopyranoside	Flavonoids	Flavonoid	-	B	63300	47400	55300	342000	198000	270000	168000	156000	158000	--	--
Lmqn000780	606.08	384.98	607.082	C17H27N3O17P2	[M-H]-	UDP-N-acetylglucosamine	Alkaloids	Alkaloids	528-04-1	B	28400	29300	28900	38900	25200	32100	17800	19800	12400	--	--
Lmmp000897	611.14	287.05	610.132	C30H26O14	[M+H]+	Gallocatechin-Gallocatechin	Flavonoids	Flavanols	-	B	21300	17800	19600	113000	113000	113000	90700	105000	89800	--	--
Lmyp004052	611.14	303.05	610.132	C30H26O14	[M+H]+	Quercetin 3-O-(6''-trans-p-Coumaroyl)-β-D-galactopyranoside	Flavonoids	Flavonoid	-	B	6250	6460	6360	44600	46200	45400	33800	25700	31000	--	--
pmb0665	611.16	465.1	610.153	C27H30O16	[M+H]+	Luteolin-8-C-hexosyl-O-hexoside	Flavonoids	Flavonoid	-	B	81700	67100	74400	379000	388000	384000	491000	616000	613000	--	--
Lmbp002592	611.16	287.05	610.153	C27H30O16	[M+H]+	Kaempferol-3,7-di-O-β-D-glucopyranoside	Flavonoids	Flavonoid	-	B	17500	24100	20800	124000	88500	106000	89000	98900	108000	--	--
mws0059	609.15	301	610.153	C27H30O16	[M-H]-	Quercetin-3-O-rutinoside (Rutin)	Flavonoids	Flavonols	153-18-4	A	3110000	3760000	3440000	15500000	17200000	16300000	26000000	21600000	24500000	C05625	ko00944,ko01100,ko01110
Lmpp003662	611.14	303.05	611.14	C30H27O14+	[M]+	Delphinidin-3-O-(6''-p-Coumaroylglucoside)	Flavonoids	Anthocyanins	-	B	1470000	1050000	1260000	6620000	6130000	6370000	12700000	12100000	11700000	C16370	ko00942
mws4134	611.14	306.08	612.152	C20H32N6O12S2	[M-H]-	Oxidized Glutathione	Amino acids and derivatives	Amino acids and derivatives	121-24-4	A	15000	11700	13400	64100	15600	39900	53900	53600	51300	--	--
pmp000781	619.4	437.34	618.392	C39H54O6	[M+H]+	p-Coumaroyleuscaphic acid	Terpenoids	Triterpene	-	A	217000	215000	216000	124000	128000	126000	434000	228000	286000	--	--
Lmhp003217	625.17	317.06	624.169	C28H32O16	[M+H]+	2'-Hydoxy,5-methoxy Genistein-O-rhamnosyl-glucoside	Flavonoids	Isoflavones	-	A	37900	43200	40600	131000	60100	95800	11800000	10400000	11400000	--	--
Lmpp003815	625.16	317.07	625.155	C31H29O14+	[M]+	Petunidin-3-(6''-p-Coumaroylglucoside)	Flavonoids	Anthocyanins	-	A	62500	45700	54100	107000	58200	82400	9870000	10400000	10800000	--	--
pmp001311	627.16	303.1	626.148	C27H30O17	[M+H]+	6-Hydroxykaempferol-7,6-O-Diglucoside	Flavonoids	Flavonols	-	A	82700	74700	78700	614000	622000	618000	821000	841000	906000	--	--
pmp001310	627.16	303.1	626.148	C27H30O17	[M+H]+	6-Hydroxykaempferol-3,6-O-Diglucoside	Flavonoids	Flavonols	-	A	48900	46500	47700	289000	273000	281000	303000	376000	395000	--	--
pmp000596	627.16	465.1	626.148	C27H30O17	[M+H]+	Quercetin-3,7-O-β-D-diglucoside	Flavonoids	Flavonols	-	A	9	9	9	33800	31700	32700	139000	116000	106000	--	--
pmb0618	627.19	465.1	626.185	C28H34O16	[M+H]+	8-C-Hexosyl-hesperetin O-hexoside	Flavonoids	Flavonoid carbonoside	-	B	20000	15700	17800	208000	213000	210000	273000	260000	277000	--	--
pmp000782	635.39	435.32	634.387	C39H54O7	[M+H]+	Caffeoyl hawthorn acid	Terpenoids	Triterpene	-	A	967000	939000	953000	542000	506000	524000	3560000	3600000	3570000	--	--
Hmyp007792	636.41	495.4	635.414	C32H62NO9P	[M+H]+	PE(oxo-11:0/16:0)	Lipids	Glycerol ester	-	B	292000	201000	246000	86700	80300	83500	107000	108000	94900	--	--
pmb0530	664.12	136.2	663.109	C21H27N7O14P2	[M+H]+	Nicotinic acid adenine dinucleotide	Nucleotides and derivatives	Nucleotides and derivatives	53-84-9	B	24800	25000	24900	42900	38000	40400	28600	35500	30700	C00003	ko00190,ko00730,ko00760,ko01100
pmp000780	665.4	409.3	664.398	C40H56O8	[M+H]+	3-O-Trans-feruloyl euscaphic acid	Terpenoids	Triterpene	-	A	51700	50300	51000	5880	6630	6250	73000	69100	77900	--	--
pmp001275	672.42	331.29	671.409	C31H61O14N	[M+H]+	3-Hydroxypropyl palmitate glc-glucosamine	Alkaloids	Alkaloids	-	A	12000	16400	14200	47900	18900	33400	87300	69400	94900	--	--
pmp001276	677.37	677.37	676.367	C33H56O14	[M+H]+	2,3-Dihydroxypropyl-9,12,15-octadecatrienoate-hexose-hexose	Lipids	Free fatty acids	-	B	56000	64100	60000	173000	100000	137000	316000	275000	334000	--	--
pmb0168	700.1	184.4	699.435	C38H70NO8P	[M+H]+	PC 16:1/14:1	Lipids	PC	-	B	15300	12500	13900	6620	6270	6440	7360	8350	8880	--	--
Hmyp007396	702.46	184.07	701.46	C37H68NO9P	[M+H]+	PC(oxo-11:0/18:2)	Lipids	PC	-	A	177000	141000	159000	68200	61100	64600	79000	103000	81300	--	--
pmb0706	713.16	465.1	712.149	C30H32O20	[M+H]+	Quercetin-5-O-malonylhexosyl-hexoside	Flavonoids	Flavonols	-	A	16700	18800	17800	269000	274000	271000	163000	159000	152000	--	--
pmb0709	713.16	465.2	712.149	C30H32O20	[M+H]+	Quercetin-7-O-malonylhexosyl-hexoside	Flavonoids	Flavonols	-	A	20200	27600	23900	116000	157000	136000	79700	94700	92300	--	--
pmb2991	739.21	269.2	740.216	C33H40O19	[M-H]-	Apigenin O-hexosyl-O-rutinoside	Flavonoids	Flavonoid	-	B	75100	79900	77500	50600	58500	54500	36400	29200	45200	--	--
Hmyp008441	762.48	184.07	761.481	C39H72NO11P	[M+H]+	PE(16:0/18:3+O3)	Lipids	Glycerol ester	-	B	1400	1160	1280	1090	2710	1900	2460	1310	3720	--	--
GQ512001	771.2	609.1	772.206	C33H40O21	[M-H]-	Quercetin-O-rutinoside-hexose	Flavonoids	Flavonols	-	B	6340	9150	7750	133000	93900	114000	67400	67500	58500	--	--
Hmyp007589	784.47	643.46	783.466	C41H70NO11P	[M+H]+	PE(18:3/18:3+O3)	Lipids	Glycerol ester	-	B	4500	5420	4960	1200	1750	1480	8930	15300	9610	--	--
pmn001646	865.2	577.1	866.206	C45H38O18	[M-H]-	Procyanidin C1	Tannins	Proanthocyanidins	37064-30-5	A	5380000	5910000	5640000	3860000	4640000	4250000	3720000	3480000	3620000	C17624	--
pmb2947	865.2	407.1	866.206	C45H38O18	[M-H]-	Catechin-catechin-catechin	Flavonoids	Flavanols	-	A	975000	772000	873000	641000	844000	742000	398000	436000	437000	--	--
pmn001647	865.2	713.2	866.206	C45H38O18	[M-H]-	Procyanidin C2	Tannins	Proanthocyanidins	37064-31-6	A	864000	840000	852000	909000	952000	930000	661000	811000	695000	--	--
pmn001650	1153.26	575.1	1154.27	C60H50O24	[M-H]-	Cinnamtannin B2	Tannins	Proanthocyanidins	88038-12-4	B	512000	589000	551000	560000	512000	536000	343000	419000	397000	C17629	--
pmn001649	1153.26	1001.2	1154.27	C60H50O24	[M-H]-	Cinnamtannin A2	Tannins	Proanthocyanidins	86631-38-1	A	274000	334000	304000	167000	237000	202000	146000	172000	174000	C17625	--
